# Supplementary material for: Adiposity, metabolites, and colorectal cancer risk: Mendelian randomization study
Source: BMC Med. 2020 Dec 17;18:396. doi: 10.1186/s12916-020-01855-9 (PMC7745469; doi:10.1186/s12916-020-01855-9)
Supplement: Supplementary file 1 — Additional file 1: Table S1. Genetic variants used to instrument BMI, WHR and metabolites. Table S2. Assesment of instrument strength. Table S3. Colorectal cancer case distributions by study, sex and site. Table S4. LogOR colorectal cancer per SD higher BMI or WHR. Table S5. Beta change in NMR-detected metabolite per SD higher BMI or WHR. Table S6. LogOR colorectal cancer per SD higher BMI or WHR-driven NMR-detected metabolite. Table S7. Risk of overall colorectal cancer per SD higher adipose or metabolite trait, estimated using multivariable Mendelian randomization. Table S8. Posthoc investigations. [file 12916_2020_1855_MOESM1_ESM.xlsx]

## Sheet: Table S1. Genetic instruments
Table S1 Genetic variants used to instrument BMI, WHR and metabolites
Exposure	rsID	Beta	SE	Pval	EA	OA	EAF	Sample size	Study
BMI	rs10044136	-0.0162	0.0017	3.06e-21	C	G	0.565	718695	Pulit et al., 2018
BMI	rs10099330	-0.0119	0.0017	3.22e-12	A	G	0.538	714811	Pulit et al., 2018
BMI	rs10116186	-0.0116	0.0019	1.62e-09	A	G	0.4591	484680	Pulit et al., 2018
BMI	rs10132280	-0.0214	0.0018	2.28e-33	A	C	0.311	806477	Pulit et al., 2018
BMI	rs10203386	0.0318	0.0017	1.43e-78	A	T	0.4506	718474	Pulit et al., 2018
BMI	rs1030015	0.0109	0.0017	1.16e-10	T	G	0.5422	718623	Pulit et al., 2018
BMI	rs1045411	-0.0139	0.0019	6.66e-14	T	C	0.2807	791709	Pulit et al., 2018
BMI	rs1048303	-0.011	0.0017	1.49e-10	T	C	0.5817	718619	Pulit et al., 2018
BMI	rs10497870	0.0121	0.0016	1.97e-13	A	G	0.6092	806733	Pulit et al., 2018
BMI	rs10499694	0.013	0.0016	1.29e-15	A	G	0.4935	806696	Pulit et al., 2018
BMI	rs10510419	-0.0168	0.0023	2.23e-13	T	G	0.1467	800535	Pulit et al., 2018
BMI	rs10518269	-0.0173	0.0023	4.69e-14	T	C	0.165	718671	Pulit et al., 2018
BMI	rs10744146	-0.0113	0.0017	2.54e-11	A	G	0.5355	718403	Pulit et al., 2018
BMI	rs10761247	-0.0113	0.0017	4.53e-11	A	G	0.587	718623	Pulit et al., 2018
BMI	rs10761785	-0.0133	0.0016	3.47e-16	T	G	0.5136	806365	Pulit et al., 2018
BMI	rs10823893	0.0124	0.0019	1.55e-10	A	G	0.407	484680	Pulit et al., 2018
BMI	rs10858334	-0.0148	0.0025	4.91e-09	C	G	0.8484	707975	Pulit et al., 2018
BMI	rs10887584	0.0126	0.0019	4.57e-11	A	G	0.448	484680	Pulit et al., 2018
BMI	rs10920678	0.0149	0.0016	7.15e-20	A	G	0.425	805921	Pulit et al., 2018
BMI	rs10929925	-0.0142	0.0016	3.05e-18	A	C	0.4105	801209	Pulit et al., 2018
BMI	rs10938397	-0.0322	0.0016	2.42e-86	A	G	0.57	805635	Pulit et al., 2018
BMI	rs10942267	0.0148	0.0018	6.53e-16	A	G	0.6927	718640	Pulit et al., 2018
BMI	rs10954772	0.0155	0.0021	5.33e-14	T	C	0.3193	484680	Pulit et al., 2018
BMI	rs10984756	-0.0176	0.0028	4.37e-10	C	G	0.9051	718010	Pulit et al., 2018
BMI	rs11047132	-0.0227	0.0031	1.59e-13	T	G	0.9179	718437	Pulit et al., 2018
BMI	rs1106761	0.0134	0.002	1.75e-11	A	G	0.3745	484680	Pulit et al., 2018
BMI	rs1106908	-0.0161	0.0016	7.6e-23	A	G	0.4454	806781	Pulit et al., 2018
BMI	rs11075489	-0.0116	0.0017	1.23e-11	T	C	0.4739	718240	Pulit et al., 2018
BMI	rs11105839	-0.0113	0.0017	1.25e-11	A	T	0.3729	801313	Pulit et al., 2018
BMI	rs11115176	0.0131	0.0019	6.79e-12	T	C	0.7839	805743	Pulit et al., 2018
BMI	rs11121210	-0.0111	0.0017	2.37e-10	T	C	0.3445	718632	Pulit et al., 2018
BMI	rs11170468	0.013	0.0019	1.12e-11	A	C	0.7826	806636	Pulit et al., 2018
BMI	rs11218510	-0.014	0.002	6.79e-13	A	G	0.3949	484680	Pulit et al., 2018
BMI	rs112566467	0.0184	0.0024	5.86e-15	T	C	0.2071	484680	Pulit et al., 2018
BMI	rs11525873	0.0232	0.0032	2.98e-13	T	C	0.8995	484680	Pulit et al., 2018
BMI	rs11577094	0.0186	0.003	3.28e-10	T	C	0.0791	791496	Pulit et al., 2018
BMI	rs11611246	0.0223	0.002	2.04e-28	T	G	0.199	793063	Pulit et al., 2018
BMI	rs11633626	-0.0157	0.0018	7.27e-19	A	C	0.6313	718669	Pulit et al., 2018
BMI	rs11636611	0.0104	0.0017	8.85e-10	T	C	0.4981	718657	Pulit et al., 2018
BMI	rs11655587	-0.021	0.002	6.87e-26	T	C	0.3572	484680	Pulit et al., 2018
BMI	rs11672660	-0.0338	0.0021	6.83e-60	T	C	0.1871	781854	Pulit et al., 2018
BMI	rs1167821	-0.0201	0.0019	9.38e-26	A	T	0.5535	484680	Pulit et al., 2018
BMI	rs11692326	0.0147	0.0019	1.69e-14	T	C	0.2302	801583	Pulit et al., 2018
BMI	rs11739877	0.0116	0.0018	4.01e-11	T	C	0.6231	718632	Pulit et al., 2018
BMI	rs11757278	0.0133	0.0019	6.92e-13	T	C	0.6961	718346	Pulit et al., 2018
BMI	rs11836108	0.0113	0.0018	8.37e-10	A	G	0.296	718689	Pulit et al., 2018
BMI	rs11856579	-0.0161	0.0019	1.38e-16	A	G	0.2608	713913	Pulit et al., 2018
BMI	rs11866815	-0.0153	0.0019	2.21e-16	T	C	0.2568	806553	Pulit et al., 2018
BMI	rs11915371	-0.0154	0.0021	2.29e-13	A	C	0.8019	718311	Pulit et al., 2018
BMI	rs12049202	0.0239	0.0021	3.35e-29	T	C	0.1883	718408	Pulit et al., 2018
BMI	rs12072739	-0.0169	0.0023	1.5e-13	A	G	0.7762	484680	Pulit et al., 2018
BMI	rs12098284	0.0184	0.0026	9.87e-13	T	C	0.1212	714745	Pulit et al., 2018
BMI	rs12121950	0.0185	0.0018	7.09e-24	T	G	0.3355	718525	Pulit et al., 2018
BMI	rs12140153	-0.0353	0.0034	1.44e-25	T	G	0.0911	484680	Pulit et al., 2018
BMI	rs12151152	-0.021	0.002	6.51e-27	A	G	0.4087	484680	Pulit et al., 2018
BMI	rs12206094	-0.0143	0.0018	1.93e-15	T	C	0.2896	806702	Pulit et al., 2018
BMI	rs12282785	-0.0157	0.0023	1.43e-11	A	C	0.2204	484680	Pulit et al., 2018
BMI	rs12286929	-0.0177	0.0016	1.93e-27	A	G	0.5007	806583	Pulit et al., 2018
BMI	rs12321904	0.0096	0.0016	2.69e-09	T	G	0.5004	806713	Pulit et al., 2018
BMI	rs12364470	-0.0187	0.0022	2.18e-17	T	G	0.8535	799515	Pulit et al., 2018
BMI	rs12369179	-0.034	0.0031	2.32e-28	T	C	0.085	703003	Pulit et al., 2018
BMI	rs12422552	-0.0131	0.0019	1.78e-11	C	G	0.2689	718012	Pulit et al., 2018
BMI	rs12429545	0.0313	0.0024	1.42e-37	A	G	0.1218	797614	Pulit et al., 2018
BMI	rs12438629	0.0347	0.0052	2.09e-11	C	G	0.9678	800032	Pulit et al., 2018
BMI	rs12449219	-0.0164	0.0026	1.44e-10	C	G	0.856	717999	Pulit et al., 2018
BMI	rs12462975	0.0193	0.0018	1.47e-25	A	G	0.3243	717340	Pulit et al., 2018
BMI	rs12509234	-0.0116	0.0019	3.89e-10	T	C	0.7214	718653	Pulit et al., 2018
BMI	rs12628051	0.0161	0.0018	2.9e-19	T	C	0.6407	715009	Pulit et al., 2018
BMI	rs12628891	-0.0115	0.0019	5.85e-10	T	C	0.3186	718155	Pulit et al., 2018
BMI	rs12635553	0.0099	0.0017	4.1e-09	A	T	0.486	714859	Pulit et al., 2018
BMI	rs12680842	0.0142	0.0017	3.41e-16	A	G	0.6839	800300	Pulit et al., 2018
BMI	rs12681792	0.015	0.0021	2.88e-12	A	C	0.2024	717806	Pulit et al., 2018
BMI	rs1269175	0.0105	0.0017	8.09e-10	A	G	0.5111	718417	Pulit et al., 2018
BMI	rs12692596	0.012	0.0017	1.03e-12	T	C	0.3618	806739	Pulit et al., 2018
BMI	rs12714199	-0.0141	0.0017	3.22e-16	T	C	0.6146	718671	Pulit et al., 2018
BMI	rs12765914	0.0226	0.0031	1.96e-13	T	C	0.0801	718619	Pulit et al., 2018
BMI	rs1277733	0.012	0.002	4.3e-09	T	C	0.7664	706870	Pulit et al., 2018
BMI	rs12868881	0.0138	0.0017	1.4e-15	A	T	0.4066	718650	Pulit et al., 2018
BMI	rs12922346	0.0133	0.002	1.48e-11	C	G	0.2641	716945	Pulit et al., 2018
BMI	rs12939549	0.018	0.0016	3.68e-28	A	G	0.5572	806064	Pulit et al., 2018
BMI	rs13002946	-0.0177	0.0019	3.9e-20	A	T	0.2652	718483	Pulit et al., 2018
BMI	rs13021737	-0.0578	0.0021	2.89e-161	A	G	0.1567	802967	Pulit et al., 2018
BMI	rs13033310	0.0146	0.0022	3.4e-11	A	G	0.2519	484680	Pulit et al., 2018
BMI	rs13107325	0.0468	0.0032	3.81e-47	T	C	0.082	806141	Pulit et al., 2018
BMI	rs13110266	-0.0124	0.0016	3.96e-14	A	G	0.4037	806749	Pulit et al., 2018
BMI	rs13174863	-0.0197	0.0023	1.94e-17	A	G	0.8542	793550	Pulit et al., 2018
BMI	rs13191362	0.0235	0.0025	4.08e-21	A	G	0.8572	806582	Pulit et al., 2018
BMI	rs1320251	-0.0177	0.0017	5.51e-25	T	C	0.4566	714431	Pulit et al., 2018
BMI	rs1346841	-0.0126	0.0017	3.18e-13	A	G	0.4116	718293	Pulit et al., 2018
BMI	rs1356506	0.0137	0.0018	8.39e-15	T	C	0.6287	718632	Pulit et al., 2018
BMI	rs1383592	0.0122	0.0021	4.92e-09	A	G	0.212	718467	Pulit et al., 2018
BMI	rs140733155	-0.0559	0.0094	2.97e-09	A	G	0.9889	484680	Pulit et al., 2018
BMI	rs1409818	0.0195	0.0028	2.59e-12	T	C	0.1074	718603	Pulit et al., 2018
BMI	rs1431659	0.0191	0.0019	2.33e-23	A	G	0.2737	718649	Pulit et al., 2018
BMI	rs1436344	0.0147	0.0017	1.07e-17	C	G	0.5703	718660	Pulit et al., 2018
BMI	rs1437842	-0.0106	0.0017	8.49e-10	A	G	0.4907	705988	Pulit et al., 2018
BMI	rs1451077	-0.0169	0.0019	1.43e-18	A	G	0.5776	484680	Pulit et al., 2018
BMI	rs1451109	-0.0158	0.0017	1.36e-19	A	G	0.6849	803945	Pulit et al., 2018
BMI	rs1470545	0.037	0.0043	5.6e-18	T	C	0.0374	706430	Pulit et al., 2018
BMI	rs1471212	0.0109	0.0017	1.51e-10	A	T	0.4732	718525	Pulit et al., 2018
BMI	rs1481012	0.0188	0.0026	5.11e-13	A	G	0.8895	806340	Pulit et al., 2018
BMI	rs1491905	0.0147	0.0017	3.92e-18	T	C	0.4725	718655	Pulit et al., 2018
BMI	rs1501673	0.0289	0.0025	2.73e-31	A	G	0.1355	718652	Pulit et al., 2018
BMI	rs1522569	0.0141	0.0022	1.6e-10	T	G	0.8183	718485	Pulit et al., 2018
BMI	rs1536053	-0.0122	0.0019	8.02e-11	T	C	0.3104	697970	Pulit et al., 2018
BMI	rs1561554	-0.0115	0.0017	4.89e-11	C	G	0.6089	718663	Pulit et al., 2018
BMI	rs1658820	0.0132	0.002	3.77e-11	T	G	0.2389	704952	Pulit et al., 2018
BMI	rs16851483	0.0352	0.0034	4.87e-25	T	G	0.0717	718609	Pulit et al., 2018
BMI	rs16989232	0.0115	0.0017	6.19e-12	A	G	0.3864	805861	Pulit et al., 2018
BMI	rs17001561	0.0145	0.0023	1.81e-10	A	G	0.1548	806790	Pulit et al., 2018
BMI	rs17024393	-0.0644	0.0049	7.11e-39	T	C	0.9689	782554	Pulit et al., 2018
BMI	rs17201143	-0.0112	0.0018	1.1e-09	T	C	0.3054	718638	Pulit et al., 2018
BMI	rs17276464	0.0096	0.0016	4.81e-09	T	C	0.4143	806096	Pulit et al., 2018
BMI	rs1730859	-0.012	0.0017	2.96e-12	A	G	0.651	806755	Pulit et al., 2018
BMI	rs17405819	0.0211	0.0018	6.04e-33	T	C	0.6845	806765	Pulit et al., 2018
BMI	rs17636031	-0.0154	0.0018	3.87e-17	T	C	0.7244	798189	Pulit et al., 2018
BMI	rs17681451	-0.0225	0.0031	7.37e-13	A	G	0.0762	718679	Pulit et al., 2018
BMI	rs17806224	-0.026	0.0022	7.91e-32	A	G	0.1808	718699	Pulit et al., 2018
BMI	rs1852006	-0.0153	0.0018	6.71e-18	A	G	0.376	718382	Pulit et al., 2018
BMI	rs1884389	-0.0108	0.0017	3.72e-10	T	C	0.4386	718491	Pulit et al., 2018
BMI	rs1884429	0.0134	0.0019	2.3e-12	T	C	0.2348	806260	Pulit et al., 2018
BMI	rs1884897	-0.0184	0.0017	2.7e-28	A	G	0.3747	806711	Pulit et al., 2018
BMI	rs1899689	0.012	0.0017	4.2e-13	T	C	0.3939	806684	Pulit et al., 2018
BMI	rs1916801	0.0169	0.0017	1.93e-24	A	T	0.616	792378	Pulit et al., 2018
BMI	rs1927790	-0.014	0.0016	1.57e-17	T	C	0.606	806731	Pulit et al., 2018
BMI	rs1928295	0.0134	0.0016	2.23e-16	T	C	0.5712	806659	Pulit et al., 2018
BMI	rs194809	0.0126	0.0022	4.86e-09	A	G	0.1871	718688	Pulit et al., 2018
BMI	rs1951455	-0.0148	0.0019	6.05e-15	T	C	0.2813	718607	Pulit et al., 2018
BMI	rs1954494	0.0097	0.0016	2.43e-09	T	C	0.5608	806720	Pulit et al., 2018
BMI	rs1982350	-0.0156	0.0018	1.98e-18	A	G	0.3556	717878	Pulit et al., 2018
BMI	rs1982441	0.017	0.0025	2.17e-11	T	G	0.1322	715344	Pulit et al., 2018
BMI	rs1996120	-0.0167	0.0016	3.88e-24	A	G	0.4228	804971	Pulit et al., 2018
BMI	rs2033529	-0.0201	0.0018	2.05e-29	A	G	0.7251	806597	Pulit et al., 2018
BMI	rs2051559	-0.0167	0.0025	3.78e-11	T	C	0.8588	718374	Pulit et al., 2018
BMI	rs2053682	0.017	0.0018	2.59e-20	A	C	0.6784	717007	Pulit et al., 2018
BMI	rs2065418	0.0139	0.0018	6.07e-15	T	G	0.646	718408	Pulit et al., 2018
BMI	rs2112347	0.0276	0.0017	1.17e-61	T	G	0.6298	806699	Pulit et al., 2018
BMI	rs2134858	-0.0117	0.0017	5.87e-12	T	C	0.5119	718696	Pulit et al., 2018
BMI	rs215614	-0.0144	0.0018	2.77e-16	A	G	0.6246	718669	Pulit et al., 2018
BMI	rs217669	-0.0172	0.0021	6.27e-16	T	C	0.7224	484680	Pulit et al., 2018
BMI	rs2183824	0.0234	0.0017	2.29e-41	T	C	0.3135	805606	Pulit et al., 2018
BMI	rs2192158	0.0137	0.0017	7.42e-16	A	G	0.4492	718510	Pulit et al., 2018
BMI	rs2196618	-0.0137	0.0019	1.49e-12	A	G	0.2634	718304	Pulit et al., 2018
BMI	rs2206277	0.0408	0.0021	1.82e-83	T	C	0.1557	806768	Pulit et al., 2018
BMI	rs2228213	-0.0144	0.0017	5.5e-17	A	G	0.3374	806782	Pulit et al., 2018
BMI	rs2246012	-0.0161	0.0022	1.15e-13	T	C	0.8512	806786	Pulit et al., 2018
BMI	rs2342892	0.0126	0.0017	1.33e-13	T	G	0.4855	714485	Pulit et al., 2018
BMI	rs2357760	0.0143	0.0017	2.11e-16	A	G	0.6735	806795	Pulit et al., 2018
BMI	rs2391540	-0.0139	0.0018	1.36e-14	A	T	0.6718	718455	Pulit et al., 2018
BMI	rs2396625	-0.0176	0.0017	2.81e-24	A	T	0.4183	718567	Pulit et al., 2018
BMI	rs2400414	-0.0126	0.0018	5.52e-13	T	C	0.3461	718698	Pulit et al., 2018
BMI	rs2439823	-0.0165	0.0017	6.51e-22	A	G	0.4514	718034	Pulit et al., 2018
BMI	rs2601777	-0.0143	0.0017	2.84e-17	A	G	0.386	804920	Pulit et al., 2018
BMI	rs2605603	-0.0103	0.0016	2.04e-10	A	G	0.4812	806679	Pulit et al., 2018
BMI	rs2619976	0.0105	0.0018	1.99e-09	T	C	0.4011	716455	Pulit et al., 2018
BMI	rs2622274	-0.0107	0.0017	3.23e-10	T	G	0.4553	718675	Pulit et al., 2018
BMI	rs264962	0.0119	0.0017	1.74e-12	C	G	0.5428	718682	Pulit et al., 2018
BMI	rs2715423	-0.0115	0.0019	1.9e-09	A	G	0.2805	706401	Pulit et al., 2018
BMI	rs273505	-0.0173	0.0019	3.32e-19	T	C	0.5783	484680	Pulit et al., 2018
BMI	rs2777768	0.0119	0.0019	6.38e-10	A	G	0.7228	718589	Pulit et al., 2018
BMI	rs2820295	0.0235	0.0018	5.56e-39	A	G	0.3266	718545	Pulit et al., 2018
BMI	rs2832283	0.0115	0.002	4.72e-09	A	G	0.2254	806772	Pulit et al., 2018
BMI	rs28350	0.0172	0.0022	1.07e-14	A	G	0.1717	717783	Pulit et al., 2018
BMI	rs2861089	0.0105	0.0017	1.55e-09	A	T	0.3806	718566	Pulit et al., 2018
BMI	rs2861685	0.0165	0.0019	7.82e-18	T	C	0.5864	484680	Pulit et al., 2018
BMI	rs2862996	-0.0216	0.0017	3.6e-35	T	G	0.7012	806675	Pulit et al., 2018
BMI	rs288230	0.0238	0.0023	4.67e-26	T	C	0.8394	718691	Pulit et al., 2018
BMI	rs2907948	-0.0145	0.0019	1.95e-14	A	G	0.244	806659	Pulit et al., 2018
BMI	rs2968487	0.0176	0.0018	7.55e-22	T	C	0.2772	765145	Pulit et al., 2018
BMI	rs3101336	-0.0254	0.0016	4.8e-54	T	C	0.3825	801552	Pulit et al., 2018
BMI	rs34277166	0.0144	0.0019	8.26e-14	A	G	0.44	484680	Pulit et al., 2018
BMI	rs34811474	-0.0293	0.0023	8.5e-38	A	G	0.2224	484680	Pulit et al., 2018
BMI	rs349088	-0.013	0.0017	3.5e-14	A	C	0.4777	718429	Pulit et al., 2018
BMI	rs354508	-0.0146	0.0023	2.69e-10	T	C	0.1617	718419	Pulit et al., 2018
BMI	rs355777	0.0151	0.0017	2.13e-18	C	G	0.3984	718342	Pulit et al., 2018
BMI	rs35851183	-0.0121	0.002	1.07e-09	A	G	0.6424	484680	Pulit et al., 2018
BMI	rs36061954	0.0119	0.0019	1.05e-09	T	C	0.3978	484680	Pulit et al., 2018
BMI	rs3739514	0.0132	0.002	6.64e-11	A	G	0.3384	484680	Pulit et al., 2018
BMI	rs3744017	0.0139	0.0022	2.43e-10	A	G	0.1931	718595	Pulit et al., 2018
BMI	rs3770799	-0.0114	0.0018	1.21e-10	A	G	0.6367	718290	Pulit et al., 2018
BMI	rs3806114	-0.012	0.0018	1.46e-11	A	G	0.6916	804965	Pulit et al., 2018
BMI	rs3808477	-0.0182	0.0019	8.73e-22	T	C	0.274	718439	Pulit et al., 2018
BMI	rs3811125	-0.0152	0.0021	9.42e-13	T	C	0.2806	484680	Pulit et al., 2018
BMI	rs3825061	0.014	0.0017	6.15e-16	T	C	0.3863	718354	Pulit et al., 2018
BMI	rs3923783	-0.0222	0.0022	4.12e-23	A	C	0.1784	714524	Pulit et al., 2018
BMI	rs3930349	-0.014	0.002	7.68e-12	A	C	0.2089	718661	Pulit et al., 2018
BMI	rs39654	-0.0163	0.0017	1.75e-21	A	G	0.4513	717812	Pulit et al., 2018
BMI	rs4097319	0.0107	0.0017	4.32e-10	T	G	0.5641	718651	Pulit et al., 2018
BMI	rs4123853	0.014	0.0017	1.06e-15	T	C	0.3727	718536	Pulit et al., 2018
BMI	rs41284828	-0.0341	0.0057	3e-09	A	G	0.0302	484680	Pulit et al., 2018
BMI	rs4256980	-0.0187	0.0017	8.63e-29	C	G	0.3305	804708	Pulit et al., 2018
BMI	rs427943	-0.0177	0.0017	3.6e-25	A	C	0.4288	742360	Pulit et al., 2018
BMI	rs4290163	0.013	0.0017	3.5e-15	T	G	0.398	801315	Pulit et al., 2018
BMI	rs4307239	-0.0115	0.0017	1.47e-11	A	G	0.5361	717563	Pulit et al., 2018
BMI	rs4421883	-0.0103	0.0017	1.79e-09	T	C	0.4946	706846	Pulit et al., 2018
BMI	rs459552	-0.0133	0.0019	8.36e-12	A	T	0.7747	797086	Pulit et al., 2018
BMI	rs4609871	0.0219	0.0017	6.62e-38	T	C	0.5397	718614	Pulit et al., 2018
BMI	rs4671328	0.0214	0.0017	3.42e-36	T	G	0.4496	718386	Pulit et al., 2018
BMI	rs4700608	-0.0155	0.0017	4.32e-20	T	C	0.5236	718693	Pulit et al., 2018
BMI	rs4721089	0.0167	0.0023	5.6e-13	T	C	0.783	484680	Pulit et al., 2018
BMI	rs4740619	0.0189	0.0016	3.15e-31	T	C	0.5436	806567	Pulit et al., 2018
BMI	rs4834272	-0.0108	0.0017	3.46e-10	T	C	0.6852	806658	Pulit et al., 2018
BMI	rs4841504	-0.0166	0.0016	5.41e-24	A	C	0.5008	805947	Pulit et al., 2018
BMI	rs4857968	-0.0125	0.0018	6.5e-12	A	G	0.2933	806041	Pulit et al., 2018
BMI	rs487152	0.0108	0.0016	2.98e-11	A	C	0.4973	798039	Pulit et al., 2018
BMI	rs4880341	-0.013	0.0017	3.06e-14	T	C	0.5725	716038	Pulit et al., 2018
BMI	rs4906263	-0.0176	0.0018	8.11e-23	C	G	0.6562	718534	Pulit et al., 2018
BMI	rs4973618	-0.0148	0.0018	1.25e-16	A	G	0.6623	706944	Pulit et al., 2018
BMI	rs5215	0.0113	0.0017	1.22e-11	T	C	0.6314	801391	Pulit et al., 2018
BMI	rs543874	-0.0479	0.002	3.06e-125	A	G	0.7786	806688	Pulit et al., 2018
BMI	rs561136	-0.0186	0.0024	1.43e-14	T	C	0.8691	718639	Pulit et al., 2018
BMI	rs56356382	0.0217	0.0024	3.21e-19	T	C	0.8054	484680	Pulit et al., 2018
BMI	rs57800857	0.0157	0.002	3.49e-15	A	C	0.6344	484680	Pulit et al., 2018
BMI	rs592483	-0.0137	0.0017	1.53e-16	T	C	0.5933	802791	Pulit et al., 2018
BMI	rs59302296	0.0217	0.0032	9.12e-12	A	T	0.0991	484680	Pulit et al., 2018
BMI	rs594821	-0.0191	0.003	3.22e-10	T	C	0.0912	718592	Pulit et al., 2018
BMI	rs615568	-0.0101	0.0017	3.85e-09	T	G	0.52	718134	Pulit et al., 2018
BMI	rs61813324	0.0289	0.0028	3.2e-24	T	C	0.1312	484680	Pulit et al., 2018
BMI	rs61828641	0.0223	0.003	2.49e-13	A	G	0.1092	484680	Pulit et al., 2018
BMI	rs6265	-0.0413	0.0021	7.4e-89	T	C	0.1836	806782	Pulit et al., 2018
BMI	rs6443750	-0.0152	0.0021	7.25e-13	T	C	0.1994	792002	Pulit et al., 2018
BMI	rs6451675	-0.014	0.0018	2.54e-14	C	G	0.3243	718072	Pulit et al., 2018
BMI	rs6463489	0.0167	0.0026	2.5e-10	T	C	0.0959	805923	Pulit et al., 2018
BMI	rs6476617	-0.0149	0.0017	1.53e-17	A	G	0.3797	718598	Pulit et al., 2018
BMI	rs6477694	-0.0126	0.0017	6.57e-14	T	C	0.6415	806728	Pulit et al., 2018
BMI	rs6493498	0.0137	0.0016	4.84e-17	T	C	0.4465	805967	Pulit et al., 2018
BMI	rs650198	-0.0137	0.0019	6.43e-13	T	C	0.7294	714521	Pulit et al., 2018
BMI	rs6512302	0.0134	0.002	1.52e-11	C	G	0.7391	718338	Pulit et al., 2018
BMI	rs6539064	0.0194	0.0019	1.14e-23	C	G	0.7468	718487	Pulit et al., 2018
BMI	rs6545714	-0.0194	0.0016	4.01e-32	A	G	0.6112	806783	Pulit et al., 2018
BMI	rs6556301	-0.0113	0.0017	8.14e-11	T	G	0.3707	767716	Pulit et al., 2018
BMI	rs6567160	-0.0552	0.0019	7.82e-184	T	C	0.7518	806638	Pulit et al., 2018
BMI	rs6591407	-0.0124	0.0021	3.58e-09	A	C	0.1984	806782	Pulit et al., 2018
BMI	rs6607337	-0.0124	0.0019	2.55e-11	T	C	0.2978	718656	Pulit et al., 2018
BMI	rs6661316	0.012	0.0016	1.72e-13	T	C	0.5893	806610	Pulit et al., 2018
BMI	rs6690398	0.0125	0.0017	1.92e-13	A	G	0.5501	718610	Pulit et al., 2018
BMI	rs6720868	0.0154	0.0018	1.82e-17	T	C	0.3083	718504	Pulit et al., 2018
BMI	rs6804181	0.0141	0.0023	6.47e-10	A	T	0.8215	717937	Pulit et al., 2018
BMI	rs6804842	-0.0141	0.0016	7.57e-18	A	G	0.4301	806143	Pulit et al., 2018
BMI	rs6850421	0.0113	0.0019	3.66e-09	A	G	0.4564	484680	Pulit et al., 2018
BMI	rs6864049	-0.0121	0.0016	1.48e-13	A	G	0.489	806604	Pulit et al., 2018
BMI	rs6890310	-0.0119	0.0019	3.29e-10	A	G	0.2923	718622	Pulit et al., 2018
BMI	rs6922607	-0.013	0.0022	1.85e-09	A	G	0.808	706729	Pulit et al., 2018
BMI	rs6932930	-0.0257	0.0019	1.18e-40	A	G	0.785	804933	Pulit et al., 2018
BMI	rs6962280	-0.014	0.0019	3.37e-13	A	G	0.4363	484680	Pulit et al., 2018
BMI	rs698147	0.0116	0.0017	9.67e-12	A	G	0.447	716805	Pulit et al., 2018
BMI	rs7024334	0.0135	0.002	4.71e-12	T	G	0.2254	799813	Pulit et al., 2018
BMI	rs7037266	-0.0106	0.0018	1.24e-09	A	C	0.3576	718501	Pulit et al., 2018
BMI	rs704061	-0.0142	0.0017	8.34e-17	T	C	0.5535	706871	Pulit et al., 2018
BMI	rs7070670	-0.0126	0.0021	7.14e-10	T	C	0.3228	484680	Pulit et al., 2018
BMI	rs7084454	0.0198	0.0018	4.51e-27	A	G	0.3086	706792	Pulit et al., 2018
BMI	rs709400	0.0148	0.0017	5.7e-19	A	G	0.6214	806793	Pulit et al., 2018
BMI	rs7124681	0.0257	0.0016	3.96e-55	A	C	0.4162	806656	Pulit et al., 2018
BMI	rs7138803	0.0297	0.0017	3.1e-71	A	G	0.387	806772	Pulit et al., 2018
BMI	rs7144011	0.0263	0.002	2.37e-40	T	G	0.2334	806721	Pulit et al., 2018
BMI	rs7181610	0.0146	0.0025	4.5e-09	A	T	0.8553	696547	Pulit et al., 2018
BMI	rs7206608	-0.013	0.0018	1.2e-12	C	G	0.6751	717196	Pulit et al., 2018
BMI	rs7238896	-0.0218	0.0028	2.49e-15	A	G	0.8584	484680	Pulit et al., 2018
BMI	rs7239114	0.012	0.0017	6.24e-13	A	G	0.5414	794467	Pulit et al., 2018
BMI	rs72673947	-0.0223	0.0031	4.11e-13	A	G	0.8902	484680	Pulit et al., 2018
BMI	rs7357754	-0.012	0.0017	1.81e-12	A	G	0.4985	718167	Pulit et al., 2018
BMI	rs740157	0.0118	0.0016	4.76e-13	A	G	0.4501	806777	Pulit et al., 2018
BMI	rs7498665	-0.0285	0.0017	1.14e-66	A	G	0.6179	804216	Pulit et al., 2018
BMI	rs7534091	-0.012	0.0018	6.65e-11	A	G	0.7182	803017	Pulit et al., 2018
BMI	rs7561278	0.0169	0.0021	4.89e-16	T	C	0.7668	717019	Pulit et al., 2018
BMI	rs7570446	0.0111	0.0019	4.74e-09	A	C	0.5397	484680	Pulit et al., 2018
BMI	rs7575118	0.014	0.0024	3.33e-09	T	C	0.1561	702749	Pulit et al., 2018
BMI	rs7588437	-0.0165	0.0017	2.32e-22	A	G	0.3664	806379	Pulit et al., 2018
BMI	rs7599312	-0.0182	0.0018	1.52e-23	A	G	0.2737	806704	Pulit et al., 2018
BMI	rs7607490	0.0164	0.0027	1.21e-09	A	G	0.1099	718593	Pulit et al., 2018
BMI	rs7616009	-0.0157	0.0024	4.33e-11	A	G	0.1595	718569	Pulit et al., 2018
BMI	rs7631156	0.0215	0.0018	3.33e-32	A	G	0.3091	718695	Pulit et al., 2018
BMI	rs765875	-0.0132	0.0017	1.08e-14	T	C	0.4689	718653	Pulit et al., 2018
BMI	rs7678054	-0.0099	0.0017	4.57e-09	A	G	0.4788	717910	Pulit et al., 2018
BMI	rs76942203	0.0263	0.0041	9.08e-11	A	G	0.0587	484680	Pulit et al., 2018
BMI	rs7713317	-0.0166	0.0018	1.96e-20	A	G	0.7198	802425	Pulit et al., 2018
BMI	rs7734385	-0.0101	0.0016	6.08e-10	A	G	0.4449	805693	Pulit et al., 2018
BMI	rs77432547	-0.017	0.0021	1.44e-15	A	G	0.7229	484680	Pulit et al., 2018
BMI	rs7769594	0.0164	0.0023	2.13e-12	T	C	0.1602	718118	Pulit et al., 2018
BMI	rs7777084	0.0131	0.0017	1.58e-14	A	G	0.462	717561	Pulit et al., 2018
BMI	rs7802342	-0.0124	0.0019	6.23e-11	T	G	0.7048	712979	Pulit et al., 2018
BMI	rs7826312	-0.0109	0.0016	3.23e-11	T	C	0.4319	806458	Pulit et al., 2018
BMI	rs7893571	0.0125	0.0018	5.83e-12	T	G	0.6736	718186	Pulit et al., 2018
BMI	rs7899106	-0.0327	0.0037	1.72e-18	A	G	0.9496	806450	Pulit et al., 2018
BMI	rs7903146	-0.0178	0.0018	1.67e-23	T	C	0.2787	806810	Pulit et al., 2018
BMI	rs79113395	-0.02	0.0022	2.03e-20	A	G	0.266	484680	Pulit et al., 2018
BMI	rs7944782	-0.0144	0.0017	3.61e-17	T	G	0.5016	718230	Pulit et al., 2018
BMI	rs7975187	-0.0137	0.0021	3.86e-11	A	G	0.7712	718606	Pulit et al., 2018
BMI	rs8024806	0.0254	0.0035	6.73e-13	T	C	0.9368	717733	Pulit et al., 2018
BMI	rs8075273	-0.0137	0.0018	4.67e-14	A	C	0.2878	806500	Pulit et al., 2018
BMI	rs8122855	0.0137	0.0018	4.11e-14	A	G	0.3377	717822	Pulit et al., 2018
BMI	rs8134638	-0.0133	0.002	1.57e-11	T	C	0.6273	484680	Pulit et al., 2018
BMI	rs816367	-0.0107	0.0017	1.02e-09	C	G	0.6491	718691	Pulit et al., 2018
BMI	rs8181823	-0.0125	0.002	4.36e-10	A	C	0.2344	718253	Pulit et al., 2018
BMI	rs845084	0.0136	0.0019	3.22e-12	A	G	0.2666	718056	Pulit et al., 2018
BMI	rs867560	-0.0136	0.0017	1.24e-15	C	G	0.568	718619	Pulit et al., 2018
BMI	rs872281	-0.0152	0.0023	1.56e-11	T	C	0.1755	718435	Pulit et al., 2018
BMI	rs889398	-0.0195	0.0016	3.23e-32	T	C	0.4151	806620	Pulit et al., 2018
BMI	rs891387	0.0208	0.0017	9.26e-35	T	C	0.4951	718548	Pulit et al., 2018
BMI	rs930295	0.0208	0.0023	2.03e-19	A	C	0.1548	716913	Pulit et al., 2018
BMI	rs9320823	-0.0165	0.0017	2.07e-21	T	C	0.4118	718696	Pulit et al., 2018
BMI	rs942066	-0.0202	0.002	2.36e-24	A	G	0.373	484680	Pulit et al., 2018
BMI	rs946824	0.0197	0.0025	4.82e-15	T	C	0.1355	717750	Pulit et al., 2018
BMI	rs9540493	0.0129	0.0017	7.85e-15	A	G	0.458	803641	Pulit et al., 2018
BMI	rs9595908	0.0154	0.0017	3.73e-20	T	C	0.6427	806589	Pulit et al., 2018
BMI	rs9603697	0.0134	0.0018	1.69e-13	T	C	0.3184	718556	Pulit et al., 2018
BMI	rs9808302	-0.0116	0.0019	9.05e-10	A	G	0.5278	484680	Pulit et al., 2018
BMI	rs9816226	-0.0315	0.0021	1.45e-50	A	T	0.1755	794122	Pulit et al., 2018
BMI	rs9818122	-0.0228	0.002	3.97e-30	T	C	0.7933	806655	Pulit et al., 2018
BMI	rs9826775	0.0155	0.0024	6.61e-11	A	G	0.8513	715852	Pulit et al., 2018
BMI	rs9862795	-0.0264	0.0019	4.43e-44	A	T	0.4762	484680	Pulit et al., 2018
BMI	rs9937053	0.0721	0.0016	1e-200	A	G	0.4372	805790	Pulit et al., 2018
BMI, female	rs10002111	0.0125	0.0021	1.26e-09	A	G	0.2227	394914	Pulit et al., 2018
BMI, female	rs1003081	0.0127	0.0016	8.37e-15	T	C	0.437	434157	Pulit et al., 2018
BMI, female	rs10203386	0.0318	0.0017	1.43e-78	A	T	0.4506	394804	Pulit et al., 2018
BMI, female	rs1025395	0.0159	0.0017	2.27e-20	C	G	0.4411	394756	Pulit et al., 2018
BMI, female	rs10440098	0.01	0.0018	1.18e-08	T	C	0.6035	394430	Pulit et al., 2018
BMI, female	rs1048932	-0.0177	0.0016	4.05e-27	A	C	0.4376	434552	Pulit et al., 2018
BMI, female	rs10499694	0.013	0.0016	1.29e-15	A	G	0.4935	434721	Pulit et al., 2018
BMI, female	rs10513801	0.0352	0.0024	6.47e-49	T	G	0.8762	428353	Pulit et al., 2018
BMI, female	rs10761785	-0.0133	0.0016	3.47e-16	T	G	0.5136	434558	Pulit et al., 2018
BMI, female	rs10823893	0.0124	0.0019	1.55e-10	A	G	0.407	262817	Pulit et al., 2018
BMI, female	rs10892873	0.0118	0.0018	1.75e-11	C	G	0.3614	394691	Pulit et al., 2018
BMI, female	rs10920678	0.0149	0.0016	7.15e-20	A	G	0.425	434469	Pulit et al., 2018
BMI, female	rs10938397	-0.0322	0.0016	2.42e-86	A	G	0.57	434203	Pulit et al., 2018
BMI, female	rs10942267	0.0148	0.0018	6.53e-16	A	G	0.6927	394898	Pulit et al., 2018
BMI, female	rs11073383	-0.0139	0.0017	3.38e-16	A	G	0.4816	394794	Pulit et al., 2018
BMI, female	rs1121980	0.072	0.0016	1e-200	A	G	0.4378	434341	Pulit et al., 2018
BMI, female	rs112566467	0.0184	0.0024	5.86e-15	T	C	0.2071	262817	Pulit et al., 2018
BMI, female	rs11611246	0.0223	0.002	2.04e-28	T	G	0.199	428828	Pulit et al., 2018
BMI, female	rs11672660	-0.0338	0.0021	6.83e-60	T	C	0.1871	426392	Pulit et al., 2018
BMI, female	rs11677607	-0.0182	0.002	4.85e-20	T	C	0.2444	394858	Pulit et al., 2018
BMI, female	rs11692326	0.0147	0.0019	1.69e-14	T	C	0.2302	431766	Pulit et al., 2018
BMI, female	rs11727273	-0.0151	0.0019	3.68e-15	T	C	0.5549	262817	Pulit et al., 2018
BMI, female	rs11856579	-0.0161	0.0019	1.38e-16	A	G	0.2608	391152	Pulit et al., 2018
BMI, female	rs11866219	0.019	0.0017	5.38e-28	A	C	0.4223	394643	Pulit et al., 2018
BMI, female	rs12033257	0.0151	0.0018	4.99e-17	A	G	0.6324	387046	Pulit et al., 2018
BMI, female	rs12042959	0.0153	0.0024	2.68e-10	A	G	0.8637	394909	Pulit et al., 2018
BMI, female	rs12098284	0.0184	0.0026	9.87e-13	T	C	0.1212	391545	Pulit et al., 2018
BMI, female	rs12121950	0.0185	0.0018	7.09e-24	T	G	0.3355	394836	Pulit et al., 2018
BMI, female	rs12140153	-0.0353	0.0034	1.44e-25	T	G	0.0911	262817	Pulit et al., 2018
BMI, female	rs12364470	-0.0187	0.0022	2.18e-17	T	G	0.8535	431037	Pulit et al., 2018
BMI, female	rs12429545	0.0313	0.0024	1.42e-37	A	G	0.1218	429577	Pulit et al., 2018
BMI, female	rs12462975	0.0193	0.0018	1.47e-25	A	G	0.3243	394254	Pulit et al., 2018
BMI, female	rs12484438	0.016	0.0018	5.47e-19	T	C	0.6517	394852	Pulit et al., 2018
BMI, female	rs12564992	-0.0189	0.0026	2.57e-13	A	G	0.8876	434785	Pulit et al., 2018
BMI, female	rs12593036	0.0147	0.0019	2.34e-15	A	G	0.6914	394723	Pulit et al., 2018
BMI, female	rs12645001	-0.0112	0.0018	4.57e-10	A	G	0.3538	394771	Pulit et al., 2018
BMI, female	rs12681792	0.015	0.0021	2.88e-12	A	C	0.2024	394464	Pulit et al., 2018
BMI, female	rs12692596	0.012	0.0017	1.03e-12	T	C	0.3618	434752	Pulit et al., 2018
BMI, female	rs12705916	-0.0156	0.0018	1.39e-18	T	C	0.6201	390045	Pulit et al., 2018
BMI, female	rs12714199	-0.0141	0.0017	3.22e-16	T	C	0.6146	394916	Pulit et al., 2018
BMI, female	rs12729914	-0.0226	0.0021	1.81e-27	T	C	0.829	428244	Pulit et al., 2018
BMI, female	rs1285997	-0.0147	0.0019	7.03e-15	C	G	0.2882	391489	Pulit et al., 2018
BMI, female	rs1289736	0.0106	0.0017	5.47e-10	T	C	0.5448	394668	Pulit et al., 2018
BMI, female	rs12984770	0.0182	0.0022	6.11e-17	A	C	0.7311	262817	Pulit et al., 2018
BMI, female	rs13098327	0.0229	0.002	3.92e-29	A	G	0.1918	434750	Pulit et al., 2018
BMI, female	rs13107325	0.0468	0.0032	3.81e-47	T	C	0.082	434263	Pulit et al., 2018
BMI, female	rs13110266	-0.0124	0.0016	3.96e-14	A	G	0.4037	434749	Pulit et al., 2018
BMI, female	rs13174863	-0.0197	0.0023	1.94e-17	A	G	0.8542	427624	Pulit et al., 2018
BMI, female	rs13191362	0.0235	0.0025	4.08e-21	A	G	0.8572	434660	Pulit et al., 2018
BMI, female	rs1320251	-0.0177	0.0017	5.51e-25	T	C	0.4566	392783	Pulit et al., 2018
BMI, female	rs1329733	-0.012	0.0017	2.67e-12	A	G	0.5298	394704	Pulit et al., 2018
BMI, female	rs1409818	0.0195	0.0028	2.59e-12	T	C	0.1074	394872	Pulit et al., 2018
BMI, female	rs1452075	0.0128	0.0018	2.67e-12	T	C	0.7314	428309	Pulit et al., 2018
BMI, female	rs1470545	0.037	0.0043	5.6e-18	T	C	0.0374	388141	Pulit et al., 2018
BMI, female	rs1518159	-0.0138	0.002	1.5e-12	T	C	0.2499	394806	Pulit et al., 2018
BMI, female	rs1561589	0.0136	0.0017	1.04e-15	A	G	0.3622	434602	Pulit et al., 2018
BMI, female	rs1569979	0.0204	0.002	3.23e-24	A	G	0.7737	394921	Pulit et al., 2018
BMI, female	rs1579557	0.0206	0.0019	2.29e-28	T	C	0.288	394832	Pulit et al., 2018
BMI, female	rs16851483	0.0352	0.0034	4.87e-25	T	G	0.0717	394844	Pulit et al., 2018
BMI, female	rs16912921	0.0233	0.0017	3.96e-41	A	C	0.3135	433055	Pulit et al., 2018
BMI, female	rs16926778	0.0234	0.0032	1.67e-13	C	G	0.0771	394675	Pulit et al., 2018
BMI, female	rs16975921	-0.0124	0.0018	1.31e-11	A	T	0.6931	394906	Pulit et al., 2018
BMI, female	rs17405819	0.0211	0.0018	6.04e-33	T	C	0.6845	434761	Pulit et al., 2018
BMI, female	rs17522122	0.0167	0.0017	7.93e-24	T	G	0.4667	430166	Pulit et al., 2018
BMI, female	rs17806224	-0.026	0.0022	7.91e-32	A	G	0.1808	394929	Pulit et al., 2018
BMI, female	rs1808579	-0.0196	0.0016	1.93e-33	T	C	0.4802	434711	Pulit et al., 2018
BMI, female	rs1861412	-0.0202	0.0017	1.4e-32	A	G	0.4241	394912	Pulit et al., 2018
BMI, female	rs1884389	-0.0108	0.0017	3.72e-10	T	C	0.4386	394805	Pulit et al., 2018
BMI, female	rs1884897	-0.0184	0.0017	2.7e-28	A	G	0.3747	434720	Pulit et al., 2018
BMI, female	rs1895407	-0.0155	0.0017	4.63e-20	T	C	0.5235	394927	Pulit et al., 2018
BMI, female	rs1916801	0.0169	0.0017	1.93e-24	A	T	0.616	430006	Pulit et al., 2018
BMI, female	rs1927790	-0.014	0.0016	1.57e-17	T	C	0.606	434716	Pulit et al., 2018
BMI, female	rs1928295	0.0134	0.0016	2.23e-16	T	C	0.5712	434694	Pulit et al., 2018
BMI, female	rs1933440	-0.0146	0.0026	2.91e-08	A	C	0.8396	262817	Pulit et al., 2018
BMI, female	rs198665	0.0122	0.0017	5.35e-13	A	C	0.3911	434741	Pulit et al., 2018
BMI, female	rs2012502	0.0119	0.0017	1.9e-12	A	C	0.3826	433338	Pulit et al., 2018
BMI, female	rs2053682	0.017	0.0018	2.59e-20	A	C	0.6784	394072	Pulit et al., 2018
BMI, female	rs2075466	0.0136	0.0019	1.73e-12	C	G	0.2739	394665	Pulit et al., 2018
BMI, female	rs2112347	0.0276	0.0017	1.17e-61	T	G	0.6298	434716	Pulit et al., 2018
BMI, female	rs2119137	-0.0131	0.0018	2.33e-13	A	G	0.6624	394916	Pulit et al., 2018
BMI, female	rs2212450	0.0081	0.0017	2.32e-06	T	C	0.5703	394665	Pulit et al., 2018
BMI, female	rs2228213	-0.0144	0.0017	5.5e-17	A	G	0.3374	434761	Pulit et al., 2018
BMI, female	rs2299383	0.0162	0.0016	6.89e-23	T	C	0.3982	431775	Pulit et al., 2018
BMI, female	rs2306593	-0.0165	0.0017	2.31e-22	T	C	0.4897	394849	Pulit et al., 2018
BMI, female	rs2357760	0.0143	0.0017	2.11e-16	A	G	0.6735	434770	Pulit et al., 2018
BMI, female	rs2381977	-0.0165	0.002	2.34e-17	T	C	0.6114	262817	Pulit et al., 2018
BMI, female	rs247975	-0.0163	0.0017	2.63e-21	T	C	0.4648	388425	Pulit et al., 2018
BMI, female	rs2528531	-0.0133	0.0018	8.5e-14	A	C	0.6498	394445	Pulit et al., 2018
BMI, female	rs2568958	0.0253	0.0016	1.16e-53	A	G	0.6177	431755	Pulit et al., 2018
BMI, female	rs2605603	-0.0103	0.0016	2.04e-10	A	G	0.4812	434718	Pulit et al., 2018
BMI, female	rs2619976	0.0105	0.0018	1.99e-09	T	C	0.4011	393654	Pulit et al., 2018
BMI, female	rs264962	0.0119	0.0017	1.74e-12	C	G	0.5428	394921	Pulit et al., 2018
BMI, female	rs2721965	0.017	0.0018	4.4e-21	A	C	0.6689	394920	Pulit et al., 2018
BMI, female	rs273504	-0.0156	0.0017	3.92e-19	A	G	0.577	394593	Pulit et al., 2018
BMI, female	rs2744968	-0.0273	0.0021	5.97e-40	A	C	0.7889	390686	Pulit et al., 2018
BMI, female	rs2820295	0.0235	0.0018	5.56e-39	A	G	0.3266	394857	Pulit et al., 2018
BMI, female	rs2837992	-0.0112	0.0018	2.07e-10	T	C	0.3703	394899	Pulit et al., 2018
BMI, female	rs2861685	0.0165	0.0019	7.82e-18	T	C	0.5864	262817	Pulit et al., 2018
BMI, female	rs2862961	-0.0224	0.0018	6.13e-34	A	G	0.6978	393989	Pulit et al., 2018
BMI, female	rs2916577	0.0224	0.0023	7.26e-22	A	G	0.849	394820	Pulit et al., 2018
BMI, female	rs2968487	0.0176	0.0018	7.55e-22	T	C	0.2772	417857	Pulit et al., 2018
BMI, female	rs2968864	0.015	0.002	4.08e-14	T	C	0.7565	394656	Pulit et al., 2018
BMI, female	rs308499	0.0144	0.0017	1.22e-16	C	G	0.5984	394884	Pulit et al., 2018
BMI, female	rs3130048	-0.0169	0.0018	2.02e-20	T	C	0.7315	433566	Pulit et al., 2018
BMI, female	rs34606703	-0.0155	0.002	5.36e-15	A	G	0.3585	262817	Pulit et al., 2018
BMI, female	rs34811474	-0.0293	0.0023	8.5e-38	A	G	0.2224	262817	Pulit et al., 2018
BMI, female	rs34930419	-0.0394	0.0055	6.2e-13	T	C	0.968	262817	Pulit et al., 2018
BMI, female	rs350818	-0.017	0.0021	3.98e-16	A	G	0.2324	371585	Pulit et al., 2018
BMI, female	rs355754	-0.0145	0.0017	6.62e-18	T	C	0.6027	416234	Pulit et al., 2018
BMI, female	rs3746038	-0.0173	0.0021	2.8e-16	T	C	0.2162	391610	Pulit et al., 2018
BMI, female	rs3800230	0.0202	0.0026	3.92e-15	T	G	0.8785	394906	Pulit et al., 2018
BMI, female	rs3806114	-0.012	0.0018	1.46e-11	A	G	0.6916	433865	Pulit et al., 2018
BMI, female	rs3865018	-0.0208	0.0018	1.86e-29	T	C	0.2655	434596	Pulit et al., 2018
BMI, female	rs427943	-0.0177	0.0017	3.6e-25	A	C	0.4288	405392	Pulit et al., 2018
BMI, female	rs4307239	-0.0115	0.0017	1.47e-11	A	G	0.5361	394329	Pulit et al., 2018
BMI, female	rs4379706	-0.0146	0.002	4.11e-13	T	C	0.7895	388529	Pulit et al., 2018
BMI, female	rs4474229	-0.013	0.0019	4.42e-12	A	G	0.3401	262817	Pulit et al., 2018
BMI, female	rs4506565	0.017	0.0017	1.87e-22	A	T	0.6992	433869	Pulit et al., 2018
BMI, female	rs4740619	0.0189	0.0016	3.15e-31	T	C	0.5436	434674	Pulit et al., 2018
BMI, female	rs4790292	-0.0224	0.0025	6.55e-20	A	C	0.1476	382930	Pulit et al., 2018
BMI, female	rs4834272	-0.0108	0.0017	3.46e-10	T	C	0.6852	434681	Pulit et al., 2018
BMI, female	rs4880341	-0.013	0.0017	3.06e-14	T	C	0.5725	394699	Pulit et al., 2018
BMI, female	rs4895231	0.0121	0.0017	2.49e-12	C	G	0.4669	393536	Pulit et al., 2018
BMI, female	rs4906263	-0.0176	0.0018	8.11e-23	C	G	0.6562	394842	Pulit et al., 2018
BMI, female	rs4929923	-0.0186	0.0017	2.57e-28	T	C	0.3394	434437	Pulit et al., 2018
BMI, female	rs543874	-0.0479	0.002	3.06e-125	A	G	0.7786	434718	Pulit et al., 2018
BMI, female	rs563296	0.0168	0.0018	8.59e-22	A	G	0.5574	369147	Pulit et al., 2018
BMI, female	rs57800857	0.0157	0.002	3.49e-15	A	C	0.6344	262817	Pulit et al., 2018
BMI, female	rs592483	-0.0137	0.0017	1.53e-16	T	C	0.5933	432762	Pulit et al., 2018
BMI, female	rs61813324	0.0289	0.0028	3.2e-24	T	C	0.1312	262817	Pulit et al., 2018
BMI, female	rs6265	-0.0413	0.0021	7.4e-89	T	C	0.1836	434768	Pulit et al., 2018
BMI, female	rs6489156	0.0196	0.0019	2.07e-24	T	C	0.7338	394897	Pulit et al., 2018
BMI, female	rs6493498	0.0137	0.0016	4.84e-17	T	C	0.4465	434352	Pulit et al., 2018
BMI, female	rs6539064	0.0194	0.0019	1.14e-23	C	G	0.7468	394811	Pulit et al., 2018
BMI, female	rs6548237	-0.057	0.0021	2.22e-158	A	C	0.161	431436	Pulit et al., 2018
BMI, female	rs6567160	-0.0552	0.0019	7.82e-184	T	C	0.7518	434692	Pulit et al., 2018
BMI, female	rs6720868	0.0154	0.0018	1.82e-17	T	C	0.3083	394828	Pulit et al., 2018
BMI, female	rs6739199	0.0161	0.0019	1.01e-17	T	C	0.2718	394818	Pulit et al., 2018
BMI, female	rs6890310	-0.0119	0.0019	3.29e-10	A	G	0.2923	394897	Pulit et al., 2018
BMI, female	rs6944634	-0.0209	0.002	8.42e-25	C	G	0.7944	406086	Pulit et al., 2018
BMI, female	rs7024334	0.0135	0.002	4.71e-12	T	G	0.2254	432154	Pulit et al., 2018
BMI, female	rs704061	-0.0142	0.0017	8.34e-17	T	C	0.5535	388488	Pulit et al., 2018
BMI, female	rs7084454	0.0198	0.0018	4.51e-27	A	G	0.3086	388449	Pulit et al., 2018
BMI, female	rs709400	0.0148	0.0017	5.7e-19	A	G	0.6214	434772	Pulit et al., 2018
BMI, female	rs7124681	0.0257	0.0016	3.96e-55	A	C	0.4162	434712	Pulit et al., 2018
BMI, female	rs7133378	0.0127	0.0017	2.93e-13	A	G	0.3335	433002	Pulit et al., 2018
BMI, female	rs7138803	0.0297	0.0017	3.1e-71	A	G	0.387	434762	Pulit et al., 2018
BMI, female	rs7141420	0.0209	0.0016	1.64e-37	T	C	0.5463	434698	Pulit et al., 2018
BMI, female	rs7185966	-0.0184	0.0022	2.36e-16	A	G	0.2394	262817	Pulit et al., 2018
BMI, female	rs7211966	-0.0277	0.006	4.14e-06	T	C	0.0273	387308	Pulit et al., 2018
BMI, female	rs7238896	-0.0218	0.0028	2.49e-15	A	G	0.8584	262817	Pulit et al., 2018
BMI, female	rs7239114	0.012	0.0017	6.24e-13	A	G	0.5414	428092	Pulit et al., 2018
BMI, female	rs7259070	-0.0209	0.002	1.55e-26	T	C	0.4126	262817	Pulit et al., 2018
BMI, female	rs73213484	0.0208	0.0027	2.04e-14	A	T	0.8565	262817	Pulit et al., 2018
BMI, female	rs7335249	0.009	0.0017	1.71e-07	T	C	0.5617	394619	Pulit et al., 2018
BMI, female	rs7428670	0.022	0.0019	6.49e-31	C	G	0.2697	394927	Pulit et al., 2018
BMI, female	rs7498665	-0.0285	0.0017	1.14e-66	A	G	0.6179	433713	Pulit et al., 2018
BMI, female	rs7550711	0.0657	0.005	9.11e-39	T	C	0.0279	422979	Pulit et al., 2018
BMI, female	rs7582359	-0.0128	0.0018	1.83e-12	A	G	0.3294	394738	Pulit et al., 2018
BMI, female	rs7588437	-0.0165	0.0017	2.32e-22	A	G	0.3664	434545	Pulit et al., 2018
BMI, female	rs7599312	-0.0182	0.0018	1.52e-23	A	G	0.2737	434726	Pulit et al., 2018
BMI, female	rs7701842	0.0124	0.0017	3.09e-13	A	T	0.4899	394928	Pulit et al., 2018
BMI, female	rs7701886	-0.0161	0.0017	4.91e-21	A	G	0.5431	394927	Pulit et al., 2018
BMI, female	rs7713317	-0.0166	0.0018	1.96e-20	A	G	0.7198	433157	Pulit et al., 2018
BMI, female	rs77432547	-0.017	0.0021	1.44e-15	A	G	0.7229	262817	Pulit et al., 2018
BMI, female	rs782971	-0.0134	0.0018	3.54e-13	A	G	0.7534	434760	Pulit et al., 2018
BMI, female	rs7845090	-0.0207	0.0021	5.25e-23	A	G	0.7029	262817	Pulit et al., 2018
BMI, female	rs7899106	-0.0327	0.0037	1.72e-18	A	G	0.9496	434528	Pulit et al., 2018
BMI, female	rs79113395	-0.02	0.0022	2.03e-20	A	G	0.266	262817	Pulit et al., 2018
BMI, female	rs7975187	-0.0137	0.0021	3.86e-11	A	G	0.7712	394880	Pulit et al., 2018
BMI, female	rs7976757	-0.015	0.0022	2.73e-11	T	C	0.1772	394397	Pulit et al., 2018
BMI, female	rs8016859	0.0344	0.0043	6.83e-16	C	G	0.0377	427602	Pulit et al., 2018
BMI, female	rs8038522	-0.0107	0.0017	3.83e-10	T	G	0.4145	394897	Pulit et al., 2018
BMI, female	rs8075273	-0.0137	0.0018	4.67e-14	A	C	0.2878	434633	Pulit et al., 2018
BMI, female	rs811054	0.0135	0.0016	2.36e-16	T	C	0.5333	433837	Pulit et al., 2018
BMI, female	rs867560	-0.0136	0.0017	1.24e-15	C	G	0.568	394888	Pulit et al., 2018
BMI, female	rs901630	-0.0157	0.0017	2.43e-21	T	C	0.4135	434470	Pulit et al., 2018
BMI, female	rs9367369	0.0148	0.0021	1.87e-12	A	G	0.7103	262817	Pulit et al., 2018
BMI, female	rs942066	-0.0202	0.002	2.36e-24	A	G	0.373	262817	Pulit et al., 2018
BMI, female	rs943005	0.041	0.0021	1.28e-81	T	C	0.1494	434779	Pulit et al., 2018
BMI, female	rs9540493	0.0129	0.0017	7.85e-15	A	G	0.458	433200	Pulit et al., 2018
BMI, female	rs9595908	0.0154	0.0017	3.73e-20	T	C	0.6427	434676	Pulit et al., 2018
BMI, female	rs9862795	-0.0264	0.0019	4.43e-44	A	T	0.4762	262817	Pulit et al., 2018
BMI, female	rs9906944	-0.0178	0.0018	8.85e-23	T	C	0.3524	394129	Pulit et al., 2018
BMI, female	rs9910745	-0.0181	0.0017	2.66e-26	T	C	0.4449	394410	Pulit et al., 2018
BMI, male	rs10104041	-0.0143	0.0021	1.26e-11	A	G	0.2873	221863	Pulit et al., 2018
BMI, male	rs10132280	-0.0214	0.0018	2.28e-33	A	C	0.311	374575	Pulit et al., 2018
BMI, male	rs1019612	0.0172	0.0018	1.13e-21	T	C	0.6639	326457	Pulit et al., 2018
BMI, male	rs10197031	-0.0161	0.0019	5.05e-18	T	C	0.7262	326358	Pulit et al., 2018
BMI, male	rs10209325	-0.0151	0.002	1.04e-14	T	C	0.6213	221863	Pulit et al., 2018
BMI, male	rs10221489	-0.0177	0.0018	9.99e-23	T	C	0.3366	326467	Pulit et al., 2018
BMI, male	rs10269783	0.0126	0.0017	2.26e-14	A	G	0.4171	373453	Pulit et al., 2018
BMI, male	rs1045861	0.0109	0.0018	3.42e-09	T	G	0.7031	326476	Pulit et al., 2018
BMI, male	rs1046953	-0.0248	0.0019	8.74e-38	T	C	0.4162	221863	Pulit et al., 2018
BMI, male	rs10497882	-0.0127	0.0018	1.69e-12	T	C	0.7234	374682	Pulit et al., 2018
BMI, male	rs10518269	-0.0173	0.0023	4.69e-14	T	C	0.165	326467	Pulit et al., 2018
BMI, male	rs10746862	-0.0114	0.0017	3.18e-11	T	G	0.5811	326403	Pulit et al., 2018
BMI, male	rs10772983	-0.01	0.0016	6.21e-10	T	C	0.5394	373823	Pulit et al., 2018
BMI, male	rs10883027	-0.0165	0.0017	7.47e-22	C	G	0.5233	326034	Pulit et al., 2018
BMI, male	rs10929925	-0.0142	0.0016	3.05e-18	A	C	0.4105	372338	Pulit et al., 2018
BMI, male	rs11181001	0.0136	0.0016	1.17e-16	A	G	0.4806	374312	Pulit et al., 2018
BMI, male	rs1125841	-0.0123	0.0017	1.08e-12	T	C	0.6032	326466	Pulit et al., 2018
BMI, male	rs11496125	0.017	0.0017	8.78e-23	T	C	0.4053	326457	Pulit et al., 2018
BMI, male	rs11581010	-0.0135	0.002	8.67e-12	A	G	0.7641	326434	Pulit et al., 2018
BMI, male	rs11611246	0.0223	0.002	2.04e-28	T	G	0.199	366946	Pulit et al., 2018
BMI, male	rs11636536	0.0103	0.0017	1.15e-09	T	C	0.4984	326441	Pulit et al., 2018
BMI, male	rs1167821	-0.0201	0.0019	9.38e-26	A	T	0.5535	221863	Pulit et al., 2018
BMI, male	rs11915371	-0.0154	0.0021	2.29e-13	A	C	0.8019	326284	Pulit et al., 2018
BMI, male	rs11951673	-0.0123	0.0016	6.37e-14	T	C	0.396	374714	Pulit et al., 2018
BMI, male	rs12049202	0.0239	0.0021	3.35e-29	T	C	0.1883	326335	Pulit et al., 2018
BMI, male	rs12061406	-0.0141	0.0031	4.2e-06	T	C	0.0789	326475	Pulit et al., 2018
BMI, male	rs12128108	0.0188	0.0019	3.27e-22	T	C	0.2333	374744	Pulit et al., 2018
BMI, male	rs12140153	-0.0353	0.0034	1.44e-25	T	G	0.0911	221863	Pulit et al., 2018
BMI, male	rs12251016	-0.021	0.002	1.25e-25	A	T	0.6574	221863	Pulit et al., 2018
BMI, male	rs12286929	-0.0177	0.0016	1.93e-27	A	G	0.5007	374610	Pulit et al., 2018
BMI, male	rs12369179	-0.034	0.0031	2.32e-28	T	C	0.085	319532	Pulit et al., 2018
BMI, male	rs12429545	0.0313	0.0024	1.42e-37	A	G	0.1218	370738	Pulit et al., 2018
BMI, male	rs12439200	-0.0163	0.002	5.18e-16	A	G	0.2194	326250	Pulit et al., 2018
BMI, male	rs12495178	0.0185	0.0017	1.81e-28	T	C	0.6414	374701	Pulit et al., 2018
BMI, male	rs12663742	-0.0137	0.0017	4.25e-15	A	G	0.3716	326467	Pulit et al., 2018
BMI, male	rs12714415	0.0584	0.0022	1e-157	T	C	0.8476	374681	Pulit et al., 2018
BMI, male	rs12868881	0.0138	0.0017	1.4e-15	A	T	0.4066	326457	Pulit et al., 2018
BMI, male	rs12936319	0.0171	0.0017	1.13e-22	A	G	0.6015	326283	Pulit et al., 2018
BMI, male	rs12939549	0.018	0.0016	3.68e-28	A	G	0.5572	374450	Pulit et al., 2018
BMI, male	rs13107325	0.0468	0.0032	3.81e-47	T	C	0.082	374588	Pulit et al., 2018
BMI, male	rs13130484	0.0321	0.0016	8.34e-86	T	C	0.4296	374226	Pulit et al., 2018
BMI, male	rs13191362	0.0235	0.0025	4.08e-21	A	G	0.8572	374633	Pulit et al., 2018
BMI, male	rs1320903	0.0215	0.0018	4.15e-32	A	G	0.3107	326464	Pulit et al., 2018
BMI, male	rs13405033	0.0139	0.0027	1.59e-07	T	C	0.1518	221863	Pulit et al., 2018
BMI, male	rs1361739	-0.0153	0.0018	2.77e-17	A	G	0.3168	326450	Pulit et al., 2018
BMI, male	rs1428121	-0.0162	0.0017	3.29e-21	A	T	0.5649	325940	Pulit et al., 2018
BMI, male	rs1436351	0.0151	0.0019	5.28e-16	T	G	0.7376	374735	Pulit et al., 2018
BMI, male	rs1451077	-0.0169	0.0019	1.43e-18	A	G	0.5776	221863	Pulit et al., 2018
BMI, male	rs1451109	-0.0158	0.0017	1.36e-19	A	G	0.6849	372918	Pulit et al., 2018
BMI, male	rs1492014	-0.0171	0.0017	1.44e-23	T	C	0.5674	326341	Pulit et al., 2018
BMI, male	rs1514177	0.0184	0.0016	8.07e-30	C	G	0.4255	374322	Pulit et al., 2018
BMI, male	rs1529897	-0.0307	0.0017	1.06e-72	T	G	0.5704	326420	Pulit et al., 2018
BMI, male	rs1541777	-0.0119	0.0016	1.8e-13	A	G	0.5441	374732	Pulit et al., 2018
BMI, male	rs1689437	-0.0246	0.0034	4.99e-13	A	G	0.9461	368618	Pulit et al., 2018
BMI, male	rs17024393	-0.0644	0.0049	7.11e-39	T	C	0.9689	363857	Pulit et al., 2018
BMI, male	rs17109256	0.0261	0.002	9.67e-40	A	G	0.2335	372779	Pulit et al., 2018
BMI, male	rs17276464	0.0096	0.0016	4.81e-09	T	C	0.4143	374382	Pulit et al., 2018
BMI, male	rs17513613	-0.018	0.0017	5.51e-25	T	C	0.6924	374655	Pulit et al., 2018
BMI, male	rs1765139	0.0155	0.002	4.6e-14	T	C	0.7689	326478	Pulit et al., 2018
BMI, male	rs17783165	-0.0128	0.0017	2.74e-13	T	C	0.671	372168	Pulit et al., 2018
BMI, male	rs1787267	-0.0216	0.0035	8.03e-10	C	G	0.0631	326358	Pulit et al., 2018
BMI, male	rs1800437	-0.0339	0.0021	3.32e-59	C	G	0.1873	355343	Pulit et al., 2018
BMI, male	rs1852006	-0.0153	0.0018	6.71e-18	A	G	0.376	326316	Pulit et al., 2018
BMI, male	rs1916801	0.0169	0.0017	1.93e-24	A	T	0.616	365082	Pulit et al., 2018
BMI, male	rs1955540	-0.0145	0.0022	2.27e-11	T	C	0.1937	326463	Pulit et al., 2018
BMI, male	rs1990573	-0.0129	0.0018	2.11e-13	A	G	0.3061	374185	Pulit et al., 2018
BMI, male	rs1993709	-0.0317	0.0021	1.22e-52	A	G	0.1805	371904	Pulit et al., 2018
BMI, male	rs1996120	-0.0167	0.0016	3.88e-24	A	G	0.4228	373747	Pulit et al., 2018
BMI, male	rs208015	0.0352	0.0033	7.17e-26	T	C	0.07	326393	Pulit et al., 2018
BMI, male	rs2145270	0.018	0.0017	1.08e-26	T	C	0.6162	374331	Pulit et al., 2018
BMI, male	rs215607	-0.0163	0.0021	6.26e-15	A	G	0.7786	297851	Pulit et al., 2018
BMI, male	rs2172935	0.0235	0.0018	5.63e-39	T	C	0.3232	326469	Pulit et al., 2018
BMI, male	rs217672	-0.017	0.0021	2.22e-15	A	C	0.7244	221863	Pulit et al., 2018
BMI, male	rs2183825	-0.0233	0.0017	3.91e-41	T	C	0.6865	374705	Pulit et al., 2018
BMI, male	rs2206277	0.0408	0.0021	1.82e-83	T	C	0.1557	374718	Pulit et al., 2018
BMI, male	rs2228213	-0.0144	0.0017	5.5e-17	A	G	0.3374	374731	Pulit et al., 2018
BMI, male	rs2588785	-0.0201	0.0018	1.82e-28	A	G	0.2819	374715	Pulit et al., 2018
BMI, male	rs2601777	-0.0143	0.0017	2.84e-17	A	G	0.386	373789	Pulit et al., 2018
BMI, male	rs2640017	-0.0329	0.0033	6.11e-24	A	G	0.9306	372368	Pulit et al., 2018
BMI, male	rs2814998	0.0259	0.0019	3.11e-40	T	C	0.2085	374201	Pulit et al., 2018
BMI, male	rs2860199	-0.0142	0.0019	1.81e-14	T	C	0.7136	326296	Pulit et al., 2018
BMI, male	rs2862996	-0.0216	0.0017	3.6e-35	T	G	0.7012	374675	Pulit et al., 2018
BMI, male	rs288230	0.0238	0.0023	4.67e-26	T	C	0.8394	326479	Pulit et al., 2018
BMI, male	rs2960151	0.0208	0.0022	2.05e-20	A	C	0.7639	221863	Pulit et al., 2018
BMI, male	rs34045288	0.0224	0.002	2.56e-28	T	C	0.3303	221863	Pulit et al., 2018
BMI, male	rs34277166	0.0144	0.0019	8.26e-14	A	G	0.44	221863	Pulit et al., 2018
BMI, male	rs34360	0.0269	0.0017	2.08e-56	A	C	0.6482	374663	Pulit et al., 2018
BMI, male	rs34811474	-0.0293	0.0023	8.5e-38	A	G	0.2224	221863	Pulit et al., 2018
BMI, male	rs349071	-0.0139	0.0019	4.22e-13	A	G	0.4993	221863	Pulit et al., 2018
BMI, male	rs35388084	-0.0261	0.0025	6.33e-26	A	G	0.1815	221863	Pulit et al., 2018
BMI, male	rs355777	0.0151	0.0017	2.13e-18	C	G	0.3984	326305	Pulit et al., 2018
BMI, male	rs3849570	0.0134	0.0017	7.35e-15	A	C	0.3541	355399	Pulit et al., 2018
BMI, male	rs3923783	-0.0222	0.0022	4.12e-23	A	C	0.1784	323625	Pulit et al., 2018
BMI, male	rs4123853	0.014	0.0017	1.06e-15	T	C	0.3727	326401	Pulit et al., 2018
BMI, male	rs427943	-0.0177	0.0017	3.6e-25	A	C	0.4288	339679	Pulit et al., 2018
BMI, male	rs4410328	-0.0103	0.0019	8.69e-08	T	C	0.4113	221863	Pulit et al., 2018
BMI, male	rs4548017	-0.0179	0.002	6.11e-20	A	G	0.3936	221863	Pulit et al., 2018
BMI, male	rs45486197	0.0279	0.004	1.8e-12	A	G	0.0635	221863	Pulit et al., 2018
BMI, male	rs4671328	0.0214	0.0017	3.42e-36	T	G	0.4496	326330	Pulit et al., 2018
BMI, male	rs4734	-0.0176	0.0024	1.95e-13	T	G	0.8402	323033	Pulit et al., 2018
BMI, male	rs4740619	0.0189	0.0016	3.15e-31	T	C	0.5436	374605	Pulit et al., 2018
BMI, male	rs4841504	-0.0166	0.0016	5.41e-24	A	C	0.5008	373972	Pulit et al., 2018
BMI, male	rs4900715	-0.0147	0.0017	5.46e-18	A	G	0.5275	326473	Pulit et al., 2018
BMI, male	rs4906263	-0.0176	0.0018	8.11e-23	C	G	0.6562	326403	Pulit et al., 2018
BMI, male	rs4929923	-0.0186	0.0017	2.57e-28	T	C	0.3394	374405	Pulit et al., 2018
BMI, male	rs4986045	-0.0178	0.0017	9.14e-25	C	G	0.4594	324358	Pulit et al., 2018
BMI, male	rs543874	-0.0479	0.002	3.06e-125	A	G	0.7786	374681	Pulit et al., 2018
BMI, male	rs57149692	-0.0228	0.0019	1.25e-31	C	G	0.4002	221863	Pulit et al., 2018
BMI, male	rs6024459	0.0127	0.0022	7.92e-09	T	C	0.8075	326448	Pulit et al., 2018
BMI, male	rs61813324	0.0289	0.0028	3.2e-24	T	C	0.1312	221863	Pulit et al., 2018
BMI, male	rs6235	-0.0176	0.0019	4.4e-20	C	G	0.7335	326042	Pulit et al., 2018
BMI, male	rs6265	-0.0413	0.0021	7.4e-89	T	C	0.1836	374725	Pulit et al., 2018
BMI, male	rs645040	0.0186	0.0019	9.58e-22	T	G	0.7703	374717	Pulit et al., 2018
BMI, male	rs6539064	0.0194	0.0019	1.14e-23	C	G	0.7468	326387	Pulit et al., 2018
BMI, male	rs6559921	0.0112	0.002	2.86e-08	A	T	0.7707	326481	Pulit et al., 2018
BMI, male	rs6567160	-0.0552	0.0019	7.82e-184	T	C	0.7518	374656	Pulit et al., 2018
BMI, male	rs676387	0.0098	0.0019	2.09e-07	A	C	0.3	326450	Pulit et al., 2018
BMI, male	rs6804842	-0.0141	0.0016	7.57e-18	A	G	0.4301	374409	Pulit et al., 2018
BMI, male	rs700648	0.0101	0.0016	5e-10	T	C	0.4962	374692	Pulit et al., 2018
BMI, male	rs7012923	0.0092	0.0017	5.98e-08	A	C	0.4402	341525	Pulit et al., 2018
BMI, male	rs705704	-0.0137	0.0018	6.44e-15	A	G	0.3241	350063	Pulit et al., 2018
BMI, male	rs7123876	-0.0118	0.0019	2.92e-10	T	C	0.7494	374654	Pulit et al., 2018
BMI, male	rs7124681	0.0257	0.0016	3.96e-55	A	C	0.4162	374655	Pulit et al., 2018
BMI, male	rs7132908	0.0305	0.0018	5.23e-64	A	G	0.3895	297530	Pulit et al., 2018
BMI, male	rs7193144	-0.0728	0.0017	1e-200	T	C	0.5933	374615	Pulit et al., 2018
BMI, male	rs7258309	0.0171	0.0021	7.52e-16	T	G	0.7853	326198	Pulit et al., 2018
BMI, male	rs72673947	-0.0223	0.0031	4.11e-13	A	G	0.8902	221863	Pulit et al., 2018
BMI, male	rs733381	0.0161	0.002	7.55e-16	A	G	0.7712	372308	Pulit et al., 2018
BMI, male	rs7356034	0.0166	0.0021	2.34e-15	A	G	0.2861	221863	Pulit et al., 2018
BMI, male	rs73966422	-0.0238	0.0029	1.95e-16	C	G	0.8779	221863	Pulit et al., 2018
BMI, male	rs7599312	-0.0182	0.0018	1.52e-23	A	G	0.2737	374682	Pulit et al., 2018
BMI, male	rs7654571	-0.0128	0.0019	3.49e-11	A	G	0.2252	373650	Pulit et al., 2018
BMI, male	rs76895963	-0.0403	0.0075	8.07e-08	T	G	0.9798	221863	Pulit et al., 2018
BMI, male	rs7730898	0.0166	0.0018	7.03e-20	A	G	0.7318	374668	Pulit et al., 2018
BMI, male	rs7733438	-0.0287	0.0025	4.03e-31	T	G	0.8587	326307	Pulit et al., 2018
BMI, male	rs7773045	0.0137	0.003	5.85e-06	T	G	0.9211	369942	Pulit et al., 2018
BMI, male	rs780094	-0.0096	0.0016	5.85e-09	T	C	0.3798	374686	Pulit et al., 2018
BMI, male	rs7903146	-0.0178	0.0018	1.67e-23	T	C	0.2787	374740	Pulit et al., 2018
BMI, male	rs7933085	-0.0152	0.0019	2.5e-15	A	G	0.4899	221863	Pulit et al., 2018
BMI, male	rs79716947	-0.0382	0.0052	1.69e-13	A	G	0.9646	221863	Pulit et al., 2018
BMI, male	rs8036171	0.0149	0.0017	7.6e-19	A	C	0.3724	373820	Pulit et al., 2018
BMI, male	rs8041222	-0.0132	0.0019	1.02e-11	A	G	0.4106	221863	Pulit et al., 2018
BMI, male	rs8061590	-0.0284	0.0017	2.67e-66	A	G	0.6181	374655	Pulit et al., 2018
BMI, male	rs889398	-0.0195	0.0016	3.23e-32	T	C	0.4151	374645	Pulit et al., 2018
BMI, male	rs891387	0.0208	0.0017	9.26e-35	T	C	0.4951	326401	Pulit et al., 2018
BMI, male	rs912690	-0.0145	0.0017	2.39e-17	C	G	0.5556	326447	Pulit et al., 2018
BMI, male	rs9595893	-0.0162	0.0018	3.86e-20	T	G	0.3597	326395	Pulit et al., 2018
BMI, male	rs9603697	0.0134	0.0018	1.69e-13	T	C	0.3184	326415	Pulit et al., 2018
BMI, male	rs9638713	0.0298	0.0052	9.24e-09	A	G	0.0267	361301	Pulit et al., 2018
BMI, male	rs9661500	0.0183	0.0021	6.44e-19	A	G	0.6933	221863	Pulit et al., 2018
BMI, male	rs9816226	-0.0315	0.0021	1.45e-50	A	T	0.1755	368829	Pulit et al., 2018
BMI, male	rs9870575	-0.0153	0.0024	1.37e-10	A	G	0.1416	324750	Pulit et al., 2018
WHR	rs10019888	-0.0208	0.0023	8.05e-20	A	G	0.8133	697602	Pulit et al., 2018
WHR	rs10049088	-0.0271	0.0018	1.47e-53	T	C	0.3814	685782	Pulit et al., 2018
WHR	rs10132280	-0.0116	0.0018	3.11e-10	A	C	0.3106	697591	Pulit et al., 2018
WHR	rs10164099	-0.0149	0.0025	1.17e-09	T	C	0.8742	697649	Pulit et al., 2018
WHR	rs1017698	-0.0113	0.0018	5.13e-10	A	G	0.5974	621813	Pulit et al., 2018
WHR	rs1035940	0.012	0.002	1.47e-09	C	G	0.2762	629084	Pulit et al., 2018
WHR	rs1045241	-0.0123	0.0019	8.86e-11	T	C	0.2816	697498	Pulit et al., 2018
WHR	rs1045411	-0.0155	0.0019	1.27e-15	T	C	0.2792	684449	Pulit et al., 2018
WHR	rs10475249	0.0134	0.002	1.29e-11	C	G	0.5488	485486	Pulit et al., 2018
WHR	rs10490869	-0.0183	0.0022	9.34e-17	A	T	0.7964	630057	Pulit et al., 2018
WHR	rs10499013	-0.0125	0.002	5.1e-10	A	G	0.28	629734	Pulit et al., 2018
WHR	rs10745659	-0.0127	0.0018	1.43e-12	C	G	0.5607	629804	Pulit et al., 2018
WHR	rs10761785	-0.0147	0.0017	6.43e-18	T	G	0.5135	697556	Pulit et al., 2018
WHR	rs10788569	-0.0134	0.0019	3.98e-12	T	C	0.7235	697563	Pulit et al., 2018
WHR	rs10827252	-0.0113	0.0018	2.03e-10	A	G	0.4934	629961	Pulit et al., 2018
WHR	rs10842707	0.0266	0.002	3.91e-39	T	C	0.2036	697664	Pulit et al., 2018
WHR	rs10851523	-0.0118	0.002	1.79e-09	C	G	0.2742	648928	Pulit et al., 2018
WHR	rs10876528	0.0236	0.0018	8.58e-39	A	C	0.351	657052	Pulit et al., 2018
WHR	rs10919388	-0.0266	0.0019	6.4e-43	A	C	0.2729	668419	Pulit et al., 2018
WHR	rs10923724	0.024	0.0017	1.81e-45	T	C	0.5565	697647	Pulit et al., 2018
WHR	rs10991433	-0.0254	0.0028	5.73e-20	T	C	0.8956	694341	Pulit et al., 2018
WHR	rs11030108	0.0154	0.0018	1.21e-17	A	G	0.3307	697583	Pulit et al., 2018
WHR	rs11176015	0.0151	0.002	7.21e-14	T	C	0.293	615415	Pulit et al., 2018
WHR	rs11187537	0.013	0.002	1.73e-10	C	G	0.2632	615174	Pulit et al., 2018
WHR	rs1122080	-0.0131	0.0022	1.6e-09	A	G	0.2045	697618	Pulit et al., 2018
WHR	rs1124639	-0.0113	0.0017	7.48e-11	T	C	0.4392	657164	Pulit et al., 2018
WHR	rs1139653	0.0147	0.002	1.15e-13	A	T	0.2851	630039	Pulit et al., 2018
WHR	rs1142	0.0149	0.0018	2.06e-17	T	C	0.3344	697632	Pulit et al., 2018
WHR	rs114760566	0.0674	0.0048	2.94e-44	A	C	0.0432	485486	Pulit et al., 2018
WHR	rs1158805	-0.0133	0.0018	4.95e-13	A	C	0.3797	630065	Pulit et al., 2018
WHR	rs11654387	0.0161	0.0018	1.45e-19	C	G	0.4878	629940	Pulit et al., 2018
WHR	rs11724804	-0.0165	0.0018	4.98e-20	A	G	0.4436	627647	Pulit et al., 2018
WHR	rs11747001	0.0154	0.002	8.39e-15	A	G	0.7638	697616	Pulit et al., 2018
WHR	rs11764879	-0.0117	0.0019	3.93e-10	A	G	0.2864	697631	Pulit et al., 2018
WHR	rs11897119	-0.0134	0.0017	4.07e-15	T	C	0.594	695095	Pulit et al., 2018
WHR	rs1190982	0.0157	0.0019	5.1e-16	T	C	0.3027	629972	Pulit et al., 2018
WHR	rs11992444	0.0185	0.002	4.99e-21	T	G	0.5085	485486	Pulit et al., 2018
WHR	rs12024554	-0.0149	0.0023	1.08e-10	T	C	0.2346	485486	Pulit et al., 2018
WHR	rs12042959	0.0155	0.0025	9.25e-10	A	G	0.8633	630062	Pulit et al., 2018
WHR	rs12101393	0.014	0.0022	1.19e-10	C	G	0.7865	630019	Pulit et al., 2018
WHR	rs12140153	-0.0214	0.0035	7.64e-10	T	G	0.091	485486	Pulit et al., 2018
WHR	rs12206094	-0.0119	0.0019	2.21e-10	T	C	0.2888	697599	Pulit et al., 2018
WHR	rs12287076	0.0192	0.002	3.53e-21	C	G	0.625	553016	Pulit et al., 2018
WHR	rs12430764	0.0107	0.0018	1.87e-09	A	G	0.5164	630067	Pulit et al., 2018
WHR	rs1243188	-0.0148	0.0019	2.37e-14	T	C	0.7061	618174	Pulit et al., 2018
WHR	rs12440605	0.0118	0.0018	4.02e-11	A	G	0.5243	629948	Pulit et al., 2018
WHR	rs12449442	0.0172	0.0021	2.55e-16	A	G	0.2186	691377	Pulit et al., 2018
WHR	rs12459350	0.0134	0.0017	2.23e-15	A	G	0.5423	697658	Pulit et al., 2018
WHR	rs12469667	-0.013	0.0021	2.82e-10	A	G	0.2322	630067	Pulit et al., 2018
WHR	rs12494190	-0.0121	0.0018	3.03e-11	A	G	0.4038	630013	Pulit et al., 2018
WHR	rs12495178	0.0124	0.0018	1.32e-12	T	C	0.6416	697641	Pulit et al., 2018
WHR	rs12527712	0.0284	0.0033	3.38e-18	T	C	0.0882	630083	Pulit et al., 2018
WHR	rs12575252	-0.0154	0.0018	2.32e-18	C	G	0.3337	695992	Pulit et al., 2018
WHR	rs12590238	-0.0141	0.0023	1.55e-09	C	G	0.8339	630082	Pulit et al., 2018
WHR	rs12593088	-0.0128	0.0019	5.16e-12	A	G	0.3106	697372	Pulit et al., 2018
WHR	rs12608504	0.0251	0.0018	4.68e-46	A	G	0.3593	697639	Pulit et al., 2018
WHR	rs12684047	-0.0185	0.0023	3.44e-15	A	T	0.1914	629679	Pulit et al., 2018
WHR	rs12692387	-0.0124	0.0021	2.9e-09	T	C	0.3315	485486	Pulit et al., 2018
WHR	rs12777288	-0.0139	0.0021	6.88e-11	T	C	0.7714	616139	Pulit et al., 2018
WHR	rs12828016	-0.0114	0.0018	4.08e-10	T	G	0.391	630044	Pulit et al., 2018
WHR	rs1294436	0.023	0.002	1.29e-30	C	G	0.5972	485486	Pulit et al., 2018
WHR	rs12986231	0.015	0.0022	2.04e-11	T	C	0.7288	485486	Pulit et al., 2018
WHR	rs13063979	-0.0135	0.0019	1.19e-12	T	G	0.7323	697570	Pulit et al., 2018
WHR	rs13130484	0.0147	0.0017	7.83e-18	T	C	0.4294	697423	Pulit et al., 2018
WHR	rs13229637	0.0159	0.0025	1.91e-10	T	C	0.8538	630070	Pulit et al., 2018
WHR	rs13256367	0.0141	0.0019	5.42e-14	A	C	0.6534	629886	Pulit et al., 2018
WHR	rs1328757	0.0114	0.0018	1.69e-10	T	C	0.4743	630053	Pulit et al., 2018
WHR	rs1345203	0.0187	0.0024	3.07e-15	T	C	0.7829	485486	Pulit et al., 2018
WHR	rs13642	0.0113	0.0019	9.49e-10	A	T	0.6452	630073	Pulit et al., 2018
WHR	rs1385167	-0.0224	0.0024	6.22e-20	A	G	0.862	694270	Pulit et al., 2018
WHR	rs1406948	-0.0137	0.0017	4.12e-15	A	G	0.3679	697307	Pulit et al., 2018
WHR	rs1431659	0.0143	0.002	1.12e-12	A	G	0.2736	630048	Pulit et al., 2018
WHR	rs1452075	0.0123	0.0019	1.32e-10	T	C	0.7316	685867	Pulit et al., 2018
WHR	rs15285	-0.0117	0.0019	1.62e-09	T	C	0.2629	688914	Pulit et al., 2018
WHR	rs1534696	-0.0226	0.0017	3.67e-39	A	C	0.5694	685950	Pulit et al., 2018
WHR	rs1563355	-0.0277	0.0019	1.59e-49	T	C	0.328	630076	Pulit et al., 2018
WHR	rs1569135	0.0215	0.0017	2.76e-37	A	G	0.5372	697572	Pulit et al., 2018
WHR	rs17101456	-0.0206	0.0028	7.46e-14	A	G	0.879	614914	Pulit et al., 2018
WHR	rs17109256	0.0169	0.0021	2.4e-16	A	G	0.2324	693908	Pulit et al., 2018
WHR	rs17324331	0.012	0.0019	1.79e-10	C	G	0.3136	630042	Pulit et al., 2018
WHR	rs17326656	0.0153	0.0021	4.17e-13	T	G	0.2346	629945	Pulit et al., 2018
WHR	rs17513613	-0.0125	0.0018	5.42e-12	T	C	0.6914	697642	Pulit et al., 2018
WHR	rs1757471	0.0128	0.0018	5.89e-13	T	C	0.5081	629880	Pulit et al., 2018
WHR	rs17644283	0.0148	0.0018	3.24e-17	A	G	0.3879	697632	Pulit et al., 2018
WHR	rs17738166	0.0114	0.0018	3.78e-10	A	G	0.3974	629858	Pulit et al., 2018
WHR	rs1787013	-0.0108	0.0018	1.33e-09	T	C	0.5586	630077	Pulit et al., 2018
WHR	rs1789882	0.016	0.0023	9.97e-12	A	G	0.1691	615827	Pulit et al., 2018
WHR	rs1800437	-0.0209	0.0022	6.23e-22	C	G	0.1876	670776	Pulit et al., 2018
WHR	rs1805740	-0.0135	0.002	5.64e-12	T	G	0.7185	629953	Pulit et al., 2018
WHR	rs1822489	0.0122	0.0019	1.52e-10	A	G	0.3177	630076	Pulit et al., 2018
WHR	rs1974004	0.0173	0.0025	3.85e-12	T	C	0.1528	616046	Pulit et al., 2018
WHR	rs2061708	0.0152	0.002	2.13e-14	C	G	0.5884	485486	Pulit et al., 2018
WHR	rs2112347	0.015	0.0017	8.41e-18	T	G	0.63	697618	Pulit et al., 2018
WHR	rs213624	0.0118	0.0018	3.29e-11	A	G	0.5263	629387	Pulit et al., 2018
WHR	rs2161097	0.0126	0.0018	2.11e-12	T	C	0.4408	630081	Pulit et al., 2018
WHR	rs2161228	0.0192	0.0029	4.32e-11	T	C	0.102	628980	Pulit et al., 2018
WHR	rs2167750	0.0199	0.0018	6.47e-29	T	C	0.4729	630020	Pulit et al., 2018
WHR	rs2183825	-0.0141	0.0018	4.43e-15	T	C	0.6861	697647	Pulit et al., 2018
WHR	rs2200155	-0.0133	0.0018	5.07e-13	A	G	0.3722	629970	Pulit et al., 2018
WHR	rs2236519	0.0212	0.0018	1.89e-30	A	G	0.3693	629796	Pulit et al., 2018
WHR	rs2276390	-0.021	0.0019	5.76e-28	T	G	0.3375	589692	Pulit et al., 2018
WHR	rs2291542	0.0168	0.0018	1.74e-20	T	C	0.3272	697596	Pulit et al., 2018
WHR	rs2294239	0.02	0.0017	3.17e-31	A	G	0.5683	697702	Pulit et al., 2018
WHR	rs2306589	0.016	0.0017	2.52e-21	T	C	0.473	697624	Pulit et al., 2018
WHR	rs2398893	0.0157	0.0019	9.01e-17	A	G	0.7143	697659	Pulit et al., 2018
WHR	rs2455848	0.0128	0.0018	1.83e-12	T	C	0.3137	697593	Pulit et al., 2018
WHR	rs2503099	-0.0214	0.0023	8.3e-20	A	G	0.8346	630073	Pulit et al., 2018
WHR	rs2526886	0.0125	0.0021	3.65e-09	T	G	0.69	485486	Pulit et al., 2018
WHR	rs2613505	0.0161	0.0022	1.01e-13	T	C	0.8197	697476	Pulit et al., 2018
WHR	rs2715135	0.0109	0.0018	4.09e-09	T	G	0.3706	630042	Pulit et al., 2018
WHR	rs28446899	0.0362	0.0037	7.92e-23	T	C	0.078	485486	Pulit et al., 2018
WHR	rs28451064	0.0177	0.003	4.23e-09	A	G	0.1268	485486	Pulit et al., 2018
WHR	rs2903995	-0.0122	0.0018	1.61e-11	A	T	0.3781	630045	Pulit et al., 2018
WHR	rs2925979	0.0215	0.0018	1.62e-31	T	C	0.2958	696252	Pulit et al., 2018
WHR	rs3092781	-0.0145	0.0017	1.92e-17	T	C	0.451	691625	Pulit et al., 2018
WHR	rs332105	-0.0139	0.0018	1.12e-14	A	G	0.5544	627839	Pulit et al., 2018
WHR	rs35169799	0.0373	0.0041	6.26e-20	T	C	0.0615	485486	Pulit et al., 2018
WHR	rs36061954	0.0146	0.002	3.42e-13	T	C	0.3979	485486	Pulit et al., 2018
WHR	rs3736485	0.0118	0.0017	3.85e-12	A	G	0.4564	697496	Pulit et al., 2018
WHR	rs3786897	-0.0237	0.0017	1.45e-43	A	G	0.5805	697495	Pulit et al., 2018
WHR	rs3825061	0.0142	0.0018	5.45e-15	T	C	0.387	630003	Pulit et al., 2018
WHR	rs3891424	-0.0278	0.0044	4e-10	A	G	0.0527	485486	Pulit et al., 2018
WHR	rs3903399	-0.0149	0.0022	6.82e-12	T	C	0.7847	629969	Pulit et al., 2018
WHR	rs39312	-0.0154	0.0018	3.5e-18	A	C	0.6205	697538	Pulit et al., 2018
WHR	rs3936510	0.0241	0.0021	1.76e-29	T	G	0.1967	695940	Pulit et al., 2018
WHR	rs409125	-0.0182	0.0018	2.08e-23	A	T	0.628	630053	Pulit et al., 2018
WHR	rs4239275	0.0118	0.0018	3.26e-11	T	C	0.4129	654042	Pulit et al., 2018
WHR	rs429358	0.0346	0.0027	4.21e-37	T	C	0.8459	485486	Pulit et al., 2018
WHR	rs4372913	-0.014	0.0022	8.6e-11	A	G	0.7875	629846	Pulit et al., 2018
WHR	rs4395620	0.0106	0.0018	3.57e-09	T	C	0.5756	629963	Pulit et al., 2018
WHR	rs4454042	0.0127	0.002	1.37e-10	T	C	0.2734	630055	Pulit et al., 2018
WHR	rs4671193	-0.0191	0.0018	4.79e-25	T	C	0.3562	627804	Pulit et al., 2018
WHR	rs4779526	0.0132	0.0021	2.09e-10	A	T	0.7568	629999	Pulit et al., 2018
WHR	rs4788204	0.0169	0.0018	2.64e-21	A	G	0.4594	630051	Pulit et al., 2018
WHR	rs4851284	-0.0151	0.0021	5.62e-13	T	C	0.6685	485486	Pulit et al., 2018
WHR	rs4894803	0.0149	0.0018	3.74e-16	A	G	0.6004	629705	Pulit et al., 2018
WHR	rs494752	-0.0154	0.0019	2.31e-16	C	G	0.6548	630081	Pulit et al., 2018
WHR	rs4964656	-0.0181	0.002	1.96e-20	C	G	0.3026	628243	Pulit et al., 2018
WHR	rs536665	-0.0171	0.0024	2.18e-12	A	G	0.7979	485486	Pulit et al., 2018
WHR	rs55747707	-0.0154	0.0023	3.4e-11	A	G	0.1765	553057	Pulit et al., 2018
WHR	rs55920843	0.0623	0.0092	1.55e-11	T	G	0.9886	485486	Pulit et al., 2018
WHR	rs579682	-0.0133	0.002	2.02e-11	T	C	0.7141	630068	Pulit et al., 2018
WHR	rs591939	-0.0177	0.0023	9.11e-15	A	G	0.7547	485486	Pulit et al., 2018
WHR	rs6021889	0.0203	0.0019	2.46e-27	A	G	0.7102	697643	Pulit et al., 2018
WHR	rs605066	-0.0192	0.0018	2.38e-26	T	C	0.5834	618321	Pulit et al., 2018
WHR	rs6130360	0.0151	0.0025	1.13e-09	A	G	0.8485	629927	Pulit et al., 2018
WHR	rs62095889	-0.0166	0.0021	1.62e-15	A	G	0.3426	485486	Pulit et al., 2018
WHR	rs62506196	-0.0159	0.0027	2.7e-09	A	C	0.8376	485486	Pulit et al., 2018
WHR	rs645040	0.0156	0.002	1.15e-14	T	G	0.7704	697639	Pulit et al., 2018
WHR	rs6474945	-0.0101	0.0017	2.67e-09	T	G	0.4535	695388	Pulit et al., 2018
WHR	rs6545714	-0.0139	0.0017	8.96e-16	A	G	0.6107	697639	Pulit et al., 2018
WHR	rs6566233	-0.0128	0.002	7.13e-11	T	C	0.5152	485486	Pulit et al., 2018
WHR	rs6567160	-0.0263	0.002	2.53e-39	T	C	0.7532	697633	Pulit et al., 2018
WHR	rs6604731	-0.0116	0.0019	2.55e-09	T	C	0.2997	630008	Pulit et al., 2018
WHR	rs6658723	0.0145	0.002	2.34e-13	T	C	0.4332	485486	Pulit et al., 2018
WHR	rs6688233	0.0186	0.0021	3.02e-19	T	C	0.2394	629724	Pulit et al., 2018
WHR	rs668871	-0.0134	0.002	7.19e-12	T	C	0.469	485486	Pulit et al., 2018
WHR	rs6699397	-0.0118	0.0017	1.28e-11	A	G	0.6236	697661	Pulit et al., 2018
WHR	rs6743060	0.0266	0.0022	1.8e-32	A	C	0.8423	695299	Pulit et al., 2018
WHR	rs6749646	-0.021	0.0022	5.99e-22	A	T	0.7801	629855	Pulit et al., 2018
WHR	rs6795831	0.0288	0.0023	2.09e-37	A	C	0.8143	630036	Pulit et al., 2018
WHR	rs6905288	0.0327	0.0017	2.02e-78	A	G	0.5735	674178	Pulit et al., 2018
WHR	rs6942652	-0.0126	0.0018	2.18e-12	C	G	0.4294	630054	Pulit et al., 2018
WHR	rs7025089	-0.0118	0.0019	4.29e-10	A	C	0.6792	630076	Pulit et al., 2018
WHR	rs7070670	-0.0132	0.0021	3.64e-10	T	C	0.3228	485486	Pulit et al., 2018
WHR	rs711869	-0.0171	0.0018	2.38e-21	A	G	0.5566	629977	Pulit et al., 2018
WHR	rs7138803	0.0125	0.0018	1.09e-12	A	G	0.3842	697653	Pulit et al., 2018
WHR	rs7206608	-0.0127	0.0019	2.48e-11	C	G	0.6754	628665	Pulit et al., 2018
WHR	rs7213608	-0.0171	0.0019	6.95e-19	T	C	0.6826	629948	Pulit et al., 2018
WHR	rs7217226	-0.0137	0.0018	9.94e-15	T	G	0.6555	692197	Pulit et al., 2018
WHR	rs72959041	0.126	0.0044	4.56e-183	A	G	0.0409	550831	Pulit et al., 2018
WHR	rs7311622	-0.0119	0.0018	2.96e-11	T	C	0.4526	628710	Pulit et al., 2018
WHR	rs733381	0.0122	0.0021	2.82e-09	A	G	0.7717	697671	Pulit et al., 2018
WHR	rs7395513	-0.0173	0.002	2.46e-18	A	G	0.4389	485486	Pulit et al., 2018
WHR	rs747249	0.0111	0.0019	2.65e-09	A	G	0.3588	629846	Pulit et al., 2018
WHR	rs747601	-0.0128	0.002	7.27e-11	A	T	0.275	630043	Pulit et al., 2018
WHR	rs7492628	-0.0125	0.0019	7.89e-11	C	G	0.6801	629729	Pulit et al., 2018
WHR	rs7498665	-0.0168	0.0017	1.13e-22	A	G	0.6175	695962	Pulit et al., 2018
WHR	rs7591387	0.0179	0.0028	9.3e-11	T	C	0.1024	697510	Pulit et al., 2018
WHR	rs7599312	-0.0114	0.0019	2.36e-09	A	G	0.2732	697620	Pulit et al., 2018
WHR	rs7647305	-0.0142	0.0021	8.28e-12	T	C	0.2099	696269	Pulit et al., 2018
WHR	rs76699125	0.032	0.0041	4.96e-15	T	C	0.9368	485486	Pulit et al., 2018
WHR	rs7744833	0.0125	0.0019	6.88e-11	A	G	0.6823	630066	Pulit et al., 2018
WHR	rs780159	-0.0133	0.0017	2.86e-14	A	G	0.4292	689739	Pulit et al., 2018
WHR	rs789351	0.0123	0.0017	7.57e-13	T	C	0.4202	691309	Pulit et al., 2018
WHR	rs7907173	-0.0109	0.0018	9.43e-10	A	G	0.4511	629892	Pulit et al., 2018
WHR	rs793456	-0.0106	0.0018	3.56e-09	A	G	0.6045	630013	Pulit et al., 2018
WHR	rs797486	0.0316	0.0026	1.09e-34	A	C	0.8938	697602	Pulit et al., 2018
WHR	rs8043060	-0.0166	0.002	8.93e-17	A	G	0.2217	697661	Pulit et al., 2018
WHR	rs805768	0.0137	0.0023	3.63e-09	T	C	0.2391	485486	Pulit et al., 2018
WHR	rs8070737	0.016	0.0023	7.39e-12	T	G	0.1682	630045	Pulit et al., 2018
WHR	rs8071778	-0.016	0.0025	6.62e-11	C	G	0.1539	629706	Pulit et al., 2018
WHR	rs809955	-0.0155	0.002	2.48e-14	A	G	0.3669	485486	Pulit et al., 2018
WHR	rs8141715	-0.0136	0.002	1.45e-11	T	G	0.7545	630122	Pulit et al., 2018
WHR	rs861029	-0.0135	0.002	4.36e-11	T	C	0.7492	630003	Pulit et al., 2018
WHR	rs863750	0.0259	0.0017	6.2e-51	T	C	0.5836	697620	Pulit et al., 2018
WHR	rs889398	-0.0171	0.0017	1.99e-23	T	C	0.4146	697586	Pulit et al., 2018
WHR	rs901630	-0.0119	0.0017	6.81e-12	T	C	0.411	697456	Pulit et al., 2018
WHR	rs905938	0.0126	0.0019	7.83e-11	T	C	0.7235	697389	Pulit et al., 2018
WHR	rs9296938	-0.0145	0.002	1.5e-12	A	G	0.2501	630072	Pulit et al., 2018
WHR	rs9370243	0.0198	0.0032	1.13e-09	T	G	0.0804	630083	Pulit et al., 2018
WHR	rs946106	-0.017	0.002	2.72e-17	T	C	0.7664	697636	Pulit et al., 2018
WHR	rs9515201	-0.0121	0.0018	6.63e-11	A	C	0.3068	697494	Pulit et al., 2018
WHR	rs9644033	0.0188	0.0021	2.1e-19	A	T	0.7545	630079	Pulit et al., 2018
WHR	rs979012	0.0116	0.0018	7.86e-11	T	C	0.3637	697581	Pulit et al., 2018
WHR	rs9878908	-0.0193	0.0021	3.38e-20	T	C	0.8126	697590	Pulit et al., 2018
WHR	rs9923544	0.0389	0.0017	1.18e-113	T	C	0.4354	697355	Pulit et al., 2018
WHR	rs9976841	-0.0129	0.0018	2.1e-12	A	G	0.3871	629957	Pulit et al., 2018
WHR	rs998732	0.0165	0.0023	1.04e-12	A	G	0.8343	697608	Pulit et al., 2018
WHR, female	rs10019888	-0.0208	0.0023	8.05e-20	A	G	0.8133	381099	Pulit et al., 2018
WHR, female	rs10049088	-0.0271	0.0018	1.47e-53	T	C	0.3814	374664	Pulit et al., 2018
WHR, female	rs10101067	0.0332	0.0034	8.75e-23	C	G	0.0711	350707	Pulit et al., 2018
WHR, female	rs10116353	-0.014	0.0018	3.35e-14	T	G	0.305	381125	Pulit et al., 2018
WHR, female	rs1035940	0.012	0.002	1.47e-09	C	G	0.2762	350114	Pulit et al., 2018
WHR, female	rs1045241	-0.0123	0.0019	8.86e-11	T	C	0.2816	381048	Pulit et al., 2018
WHR, female	rs1045411	-0.0155	0.0019	1.27e-15	T	C	0.2792	374554	Pulit et al., 2018
WHR, female	rs10460716	-0.0125	0.0018	3.56e-12	A	T	0.4622	350591	Pulit et al., 2018
WHR, female	rs10462028	0.0123	0.0019	8.47e-11	A	G	0.3237	350695	Pulit et al., 2018
WHR, female	rs10761785	-0.0147	0.0017	6.43e-18	T	G	0.5135	381082	Pulit et al., 2018
WHR, female	rs10795055	0.0106	0.0018	5.43e-09	A	G	0.3934	350714	Pulit et al., 2018
WHR, female	rs10842707	0.0266	0.002	3.91e-39	T	C	0.2036	381140	Pulit et al., 2018
WHR, female	rs10891290	0.0199	0.0018	2.05e-27	T	C	0.6409	350676	Pulit et al., 2018
WHR, female	rs10919388	-0.0266	0.0019	6.4e-43	A	C	0.2729	366846	Pulit et al., 2018
WHR, female	rs10980797	-0.0154	0.002	3.88e-15	A	G	0.5194	263148	Pulit et al., 2018
WHR, female	rs11075985	0.0386	0.0017	6.67e-112	A	C	0.4384	380984	Pulit et al., 2018
WHR, female	rs11187537	0.013	0.002	1.73e-10	C	G	0.2632	343447	Pulit et al., 2018
WHR, female	rs1139653	0.0147	0.002	1.15e-13	A	T	0.2851	350691	Pulit et al., 2018
WHR, female	rs114760566	0.0674	0.0048	2.94e-44	A	C	0.0432	263148	Pulit et al., 2018
WHR, female	rs1152008	0.0142	0.0018	6.21e-16	T	G	0.6257	374580	Pulit et al., 2018
WHR, female	rs11666808	0.0286	0.002	1.36e-44	T	C	0.3702	263148	Pulit et al., 2018
WHR, female	rs11694173	0.0113	0.0021	1.38e-07	A	G	0.1772	381134	Pulit et al., 2018
WHR, female	rs1169809	0.0101	0.002	3.34e-07	A	G	0.3071	349809	Pulit et al., 2018
WHR, female	rs11714441	0.0098	0.0019	1.89e-07	T	C	0.3533	263148	Pulit et al., 2018
WHR, female	rs11727676	-0.0172	0.003	1.33e-08	T	C	0.9109	370226	Pulit et al., 2018
WHR, female	rs11764879	-0.0117	0.0019	3.93e-10	A	G	0.2864	381114	Pulit et al., 2018
WHR, female	rs11897119	-0.0134	0.0017	4.07e-15	T	C	0.594	379859	Pulit et al., 2018
WHR, female	rs1190982	0.0157	0.0019	5.1e-16	T	C	0.3027	350647	Pulit et al., 2018
WHR, female	rs11992444	0.0185	0.002	4.99e-21	T	G	0.5085	263148	Pulit et al., 2018
WHR, female	rs12061508	0.0114	0.0021	8.58e-08	A	G	0.2113	350351	Pulit et al., 2018
WHR, female	rs12449442	0.0172	0.0021	2.55e-16	A	G	0.2186	378137	Pulit et al., 2018
WHR, female	rs12686771	0.0164	0.0024	4.71e-12	T	C	0.1622	350713	Pulit et al., 2018
WHR, female	rs12817549	-0.0116	0.0017	8.83e-12	T	C	0.5523	381055	Pulit et al., 2018
WHR, female	rs1294432	0.0187	0.0017	5.26e-27	T	C	0.5376	366827	Pulit et al., 2018
WHR, female	rs12982665	-0.0124	0.0025	6.35e-07	T	C	0.1929	263148	Pulit et al., 2018
WHR, female	rs13101828	0.0175	0.002	8.65e-19	A	G	0.5499	263148	Pulit et al., 2018
WHR, female	rs13124532	0.0128	0.0026	6.43e-07	T	C	0.1453	350580	Pulit et al., 2018
WHR, female	rs13223303	0.0106	0.0022	8.89e-07	T	C	0.7073	263148	Pulit et al., 2018
WHR, female	rs13256367	0.0141	0.0019	5.42e-14	A	C	0.6534	350604	Pulit et al., 2018
WHR, female	rs13432211	0.008	0.0021	0.0001824	A	G	0.7763	348506	Pulit et al., 2018
WHR, female	rs1396514	-0.0151	0.0017	2.99e-19	T	C	0.5116	381124	Pulit et al., 2018
WHR, female	rs1457489	0.024	0.0019	3.07e-36	A	G	0.2806	381041	Pulit et al., 2018
WHR, female	rs151235402	0.0384	0.0082	2.92e-06	T	C	0.0152	263148	Pulit et al., 2018
WHR, female	rs1534696	-0.0226	0.0017	3.67e-39	A	C	0.5694	376136	Pulit et al., 2018
WHR, female	rs1535179	-0.0202	0.0036	1.31e-08	A	G	0.9336	350656	Pulit et al., 2018
WHR, female	rs1569135	0.0215	0.0017	2.76e-37	A	G	0.5372	381090	Pulit et al., 2018
WHR, female	rs17041868	-0.0191	0.0034	2.54e-08	T	C	0.9216	381119	Pulit et al., 2018
WHR, female	rs17101456	-0.0206	0.0028	7.46e-14	A	G	0.879	342268	Pulit et al., 2018
WHR, female	rs17238775	-0.0182	0.0029	2.16e-10	T	G	0.8828	344286	Pulit et al., 2018
WHR, female	rs17264866	-0.0145	0.0021	7.78e-12	C	G	0.7772	350666	Pulit et al., 2018
WHR, female	rs17437657	-0.0245	0.0033	6.81e-14	A	G	0.0868	347510	Pulit et al., 2018
WHR, female	rs17457629	0.0091	0.002	6.55e-06	A	T	0.7248	350610	Pulit et al., 2018
WHR, female	rs1757471	0.0128	0.0018	5.89e-13	T	C	0.5081	350607	Pulit et al., 2018
WHR, female	rs17584626	0.0123	0.0019	1.65e-10	A	T	0.6887	350619	Pulit et al., 2018
WHR, female	rs17644283	0.0148	0.0018	3.24e-17	A	G	0.3879	381126	Pulit et al., 2018
WHR, female	rs1800978	0.0201	0.0026	9.18e-15	C	G	0.879	379103	Pulit et al., 2018
WHR, female	rs1829276	-0.0128	0.002	6.96e-11	A	G	0.455	263148	Pulit et al., 2018
WHR, female	rs20478	0.0168	0.003	2.06e-08	A	G	0.0983	350715	Pulit et al., 2018
WHR, female	rs2076586	-0.0141	0.0022	6.3e-11	T	C	0.2321	342072	Pulit et al., 2018
WHR, female	rs2112347	0.015	0.0017	8.41e-18	T	G	0.63	381106	Pulit et al., 2018
WHR, female	rs2124307	-0.0091	0.0018	6.05e-07	T	C	0.3719	348511	Pulit et al., 2018
WHR, female	rs2159607	0.0175	0.0022	1.7e-15	T	G	0.8166	380486	Pulit et al., 2018
WHR, female	rs2193748	0.0106	0.0023	5.83e-06	C	G	0.2278	263148	Pulit et al., 2018
WHR, female	rs2207132	0.0292	0.0056	1.69e-07	A	G	0.032	263148	Pulit et al., 2018
WHR, female	rs2294239	0.02	0.0017	3.17e-31	A	G	0.5683	381134	Pulit et al., 2018
WHR, female	rs2303975	-0.0106	0.0026	4.76e-05	A	G	0.1171	381147	Pulit et al., 2018
WHR, female	rs2306374	-0.0108	0.0023	3.26e-06	T	C	0.8421	379254	Pulit et al., 2018
WHR, female	rs2306589	0.016	0.0017	2.52e-21	T	C	0.473	381119	Pulit et al., 2018
WHR, female	rs2335077	-0.0121	0.0019	8.33e-11	A	G	0.6448	350701	Pulit et al., 2018
WHR, female	rs2373078	0.0158	0.0029	4.41e-08	T	C	0.1	350709	Pulit et al., 2018
WHR, female	rs2474714	0.0098	0.0018	5.05e-08	A	G	0.5667	350695	Pulit et al., 2018
WHR, female	rs2503099	-0.0214	0.0023	8.3e-20	A	G	0.8346	350710	Pulit et al., 2018
WHR, female	rs2645294	0.0237	0.0017	1.25e-44	T	C	0.5563	381122	Pulit et al., 2018
WHR, female	rs2791550	-0.0265	0.0018	2.48e-49	T	G	0.2488	381130	Pulit et al., 2018
WHR, female	rs28445639	0.0223	0.0024	1.21e-20	T	C	0.2118	263148	Pulit et al., 2018
WHR, female	rs2925979	0.0215	0.0018	1.62e-31	T	C	0.2958	380279	Pulit et al., 2018
WHR, female	rs3092781	-0.0145	0.0017	1.92e-17	T	C	0.451	377859	Pulit et al., 2018
WHR, female	rs3213849	0.0143	0.002	8.01e-13	A	G	0.401	263148	Pulit et al., 2018
WHR, female	rs34000	0.0107	0.0018	5.08e-09	T	C	0.6002	338712	Pulit et al., 2018
WHR, female	rs3786897	-0.0237	0.0017	1.45e-43	A	G	0.5805	381058	Pulit et al., 2018
WHR, female	rs3792751	0.0082	0.0017	2.45e-06	T	C	0.364	381133	Pulit et al., 2018
WHR, female	rs3803042	0.0216	0.0018	6.04e-33	A	G	0.4295	350675	Pulit et al., 2018
WHR, female	rs3809924	0.0153	0.0019	3.2e-16	A	G	0.3454	350712	Pulit et al., 2018
WHR, female	rs3851294	-0.0208	0.0031	1.27e-11	A	G	0.0964	350711	Pulit et al., 2018
WHR, female	rs3909256	0.0159	0.0021	5.68e-14	T	C	0.7541	350574	Pulit et al., 2018
WHR, female	rs3930017	-0.01	0.0018	1.15e-08	A	G	0.3933	375522	Pulit et al., 2018
WHR, female	rs39312	-0.0154	0.0018	3.5e-18	A	C	0.6205	381073	Pulit et al., 2018
WHR, female	rs3936510	0.0241	0.0021	1.76e-29	T	G	0.1967	380270	Pulit et al., 2018
WHR, female	rs4130827	-0.0145	0.002	7.85e-13	T	G	0.7063	342711	Pulit et al., 2018
WHR, female	rs4146819	0.0164	0.0018	7.13e-19	A	C	0.5773	329198	Pulit et al., 2018
WHR, female	rs4420638	0.0288	0.0024	2.23e-34	A	G	0.8131	340734	Pulit et al., 2018
WHR, female	rs4465809	0.0118	0.0018	4e-11	T	G	0.4917	350655	Pulit et al., 2018
WHR, female	rs4536164	0.0126	0.0018	6.34e-12	A	C	0.3137	378747	Pulit et al., 2018
WHR, female	rs4671193	-0.0191	0.0018	4.79e-25	T	C	0.3562	348472	Pulit et al., 2018
WHR, female	rs4705986	0.0281	0.0038	1.75e-13	T	G	0.9385	346255	Pulit et al., 2018
WHR, female	rs474513	0.0116	0.0018	7.07e-11	A	G	0.51	348455	Pulit et al., 2018
WHR, female	rs4809604	-0.0194	0.0018	5.62e-27	T	G	0.5741	348501	Pulit et al., 2018
WHR, female	rs4894803	0.0149	0.0018	3.74e-16	A	G	0.6004	350708	Pulit et al., 2018
WHR, female	rs4929927	-0.0153	0.0018	2.53e-18	A	G	0.3319	381121	Pulit et al., 2018
WHR, female	rs4964656	-0.0181	0.002	1.96e-20	C	G	0.3026	344569	Pulit et al., 2018
WHR, female	rs55747707	-0.0154	0.0023	3.4e-11	A	G	0.1765	263148	Pulit et al., 2018
WHR, female	rs55920843	0.0623	0.0092	1.55e-11	T	G	0.9886	263148	Pulit et al., 2018
WHR, female	rs56271783	0.0441	0.0048	8.85e-20	C	G	0.0439	263148	Pulit et al., 2018
WHR, female	rs579682	-0.0133	0.002	2.02e-11	T	C	0.7141	350705	Pulit et al., 2018
WHR, female	rs6021889	0.0203	0.0019	2.46e-27	A	G	0.7102	381132	Pulit et al., 2018
WHR, female	rs605066	-0.0192	0.0018	2.38e-26	T	C	0.5834	344309	Pulit et al., 2018
WHR, female	rs6090040	0.0103	0.002	2.08e-07	A	C	0.4804	263148	Pulit et al., 2018
WHR, female	rs645040	0.0156	0.002	1.15e-14	T	G	0.7704	381126	Pulit et al., 2018
WHR, female	rs6542479	0.0128	0.0018	3.86e-12	C	G	0.3482	350597	Pulit et al., 2018
WHR, female	rs6688233	0.0186	0.0021	3.02e-19	T	C	0.2394	350511	Pulit et al., 2018
WHR, female	rs6691427	-0.0062	0.002	0.001726	C	G	0.4901	263148	Pulit et al., 2018
WHR, female	rs6699397	-0.0118	0.0017	1.28e-11	A	G	0.6236	381134	Pulit et al., 2018
WHR, female	rs6719428	-0.017	0.002	3.76e-18	T	C	0.7053	350707	Pulit et al., 2018
WHR, female	rs6725549	0.0263	0.0022	8.35e-32	A	C	0.8423	378922	Pulit et al., 2018
WHR, female	rs6795831	0.0288	0.0023	2.09e-37	A	C	0.8143	350692	Pulit et al., 2018
WHR, female	rs6905288	0.0327	0.0017	2.02e-78	A	G	0.5735	368588	Pulit et al., 2018
WHR, female	rs703984	-0.0137	0.0018	3.92e-14	C	G	0.4135	350685	Pulit et al., 2018
WHR, female	rs7102	-0.0086	0.0018	1.43e-06	T	C	0.6465	378439	Pulit et al., 2018
WHR, female	rs711869	-0.0171	0.0018	2.38e-21	A	G	0.5566	350651	Pulit et al., 2018
WHR, female	rs7175346	0.0117	0.0018	4.08e-11	A	G	0.524	350635	Pulit et al., 2018
WHR, female	rs7213608	-0.0171	0.0019	6.95e-19	T	C	0.6826	350638	Pulit et al., 2018
WHR, female	rs7231852	-0.0145	0.0021	1.77e-12	A	G	0.2502	350677	Pulit et al., 2018
WHR, female	rs7249081	0.0148	0.002	6.23e-14	T	C	0.5246	263148	Pulit et al., 2018
WHR, female	rs727428	0.0105	0.0018	4.8e-09	T	C	0.4542	350557	Pulit et al., 2018
WHR, female	rs72959041	0.126	0.0044	4.56e-183	A	G	0.0409	263148	Pulit et al., 2018
WHR, female	rs7395513	-0.0173	0.002	2.46e-18	A	G	0.4389	263148	Pulit et al., 2018
WHR, female	rs7402977	-0.0127	0.0021	1.41e-09	A	G	0.2639	329159	Pulit et al., 2018
WHR, female	rs747249	0.0111	0.0019	2.65e-09	A	G	0.3588	350586	Pulit et al., 2018
WHR, female	rs7492628	-0.0125	0.0019	7.89e-11	C	G	0.6801	350516	Pulit et al., 2018
WHR, female	rs7498665	-0.0168	0.0017	1.13e-22	A	G	0.6175	380420	Pulit et al., 2018
WHR, female	rs7585974	0.0128	0.0025	4.47e-07	C	G	0.1826	263148	Pulit et al., 2018
WHR, female	rs7607980	0.0247	0.0026	1.18e-21	T	C	0.8696	381145	Pulit et al., 2018
WHR, female	rs7612999	0.0168	0.0021	5.31e-16	A	G	0.2469	350479	Pulit et al., 2018
WHR, female	rs76189032	0.0285	0.0037	1.1e-14	T	C	0.0769	263148	Pulit et al., 2018
WHR, female	rs7637773	0.0105	0.0019	3.16e-08	A	G	0.3178	349994	Pulit et al., 2018
WHR, female	rs7731717	-0.0174	0.002	4.4e-18	T	C	0.621	263148	Pulit et al., 2018
WHR, female	rs7783857	-0.0096	0.0019	3.14e-07	C	G	0.7317	380180	Pulit et al., 2018
WHR, female	rs797486	0.0316	0.0026	1.09e-34	A	C	0.8938	381116	Pulit et al., 2018
WHR, female	rs8033381	0.0114	0.0019	2.38e-09	A	G	0.7297	381125	Pulit et al., 2018
WHR, female	rs8054299	0.0107	0.0019	2.46e-08	C	G	0.6861	344177	Pulit et al., 2018
WHR, female	rs8054556	0.0184	0.002	8.27e-21	A	G	0.4647	263148	Pulit et al., 2018
WHR, female	rs8070723	-0.0162	0.0021	4.21e-15	A	G	0.7848	381104	Pulit et al., 2018
WHR, female	rs8103017	-0.0165	0.0022	2.24e-14	C	G	0.7044	263148	Pulit et al., 2018
WHR, female	rs863750	0.0259	0.0017	6.2e-51	T	C	0.5836	381119	Pulit et al., 2018
WHR, female	rs905938	0.0126	0.0019	7.83e-11	T	C	0.7235	380996	Pulit et al., 2018
WHR, female	rs9296938	-0.0145	0.002	1.5e-12	A	G	0.2501	350711	Pulit et al., 2018
WHR, female	rs9352872	-0.0144	0.002	1.99e-13	C	G	0.5334	263148	Pulit et al., 2018
WHR, female	rs9436299	0.008	0.0019	3.4e-05	A	C	0.6604	350107	Pulit et al., 2018
WHR, female	rs9644033	0.0188	0.0021	2.1e-19	A	T	0.7545	350712	Pulit et al., 2018
WHR, female	rs9674436	0.0068	0.002	0.0005476	A	G	0.4658	263148	Pulit et al., 2018
WHR, female	rs9678859	0.0155	0.0023	2.18e-11	A	G	0.1816	350690	Pulit et al., 2018
WHR, female	rs974801	-0.0093	0.0017	9.56e-08	A	G	0.6417	381097	Pulit et al., 2018
WHR, female	rs9991328	0.0185	0.0017	5.17e-28	T	C	0.4738	381139	Pulit et al., 2018
WHR, male	rs10132280	-0.0116	0.0018	3.11e-10	A	C	0.3106	316673	Pulit et al., 2018
WHR, male	rs10828247	-0.0133	0.0019	1.57e-12	A	G	0.6623	279521	Pulit et al., 2018
WHR, male	rs10872224	0.0119	0.0018	5.54e-11	T	G	0.5912	279543	Pulit et al., 2018
WHR, male	rs10876528	0.0236	0.0018	8.58e-39	A	C	0.351	297696	Pulit et al., 2018
WHR, male	rs10993017	0.0154	0.002	6.88e-15	T	C	0.7174	279544	Pulit et al., 2018
WHR, male	rs11072384	-0.0129	0.0021	1.54e-09	T	C	0.2143	279450	Pulit et al., 2018
WHR, male	rs1122080	-0.0131	0.0022	1.6e-09	A	G	0.2045	316691	Pulit et al., 2018
WHR, male	rs11992444	0.0185	0.002	4.99e-21	T	G	0.5085	222338	Pulit et al., 2018
WHR, male	rs12361415	0.0168	0.0019	2.67e-19	T	G	0.706	316708	Pulit et al., 2018
WHR, male	rs12430764	0.0107	0.0018	1.87e-09	A	G	0.5164	279546	Pulit et al., 2018
WHR, male	rs12459350	0.0134	0.0017	2.23e-15	A	G	0.5423	316705	Pulit et al., 2018
WHR, male	rs12608504	0.0251	0.0018	4.68e-46	A	G	0.3593	316698	Pulit et al., 2018
WHR, male	rs12619604	0.013	0.0021	3.34e-10	A	G	0.7674	279546	Pulit et al., 2018
WHR, male	rs12684047	-0.0185	0.0023	3.44e-15	A	T	0.1914	279370	Pulit et al., 2018
WHR, male	rs12714415	0.0264	0.0023	1.4e-30	T	C	0.8466	316671	Pulit et al., 2018
WHR, male	rs12774134	-0.0158	0.0026	2.1e-09	T	C	0.1187	310200	Pulit et al., 2018
WHR, male	rs12810744	0.0086	0.0018	2.46e-06	T	C	0.616	279015	Pulit et al., 2018
WHR, male	rs12868881	0.0105	0.0018	5.29e-09	A	T	0.4074	279545	Pulit et al., 2018
WHR, male	rs13037010	-0.0235	0.0023	2.84e-24	A	G	0.1795	279546	Pulit et al., 2018
WHR, male	rs13130484	0.0147	0.0017	7.83e-18	T	C	0.4294	316588	Pulit et al., 2018
WHR, male	rs1334576	-0.0162	0.0018	1.66e-19	A	G	0.4254	279549	Pulit et al., 2018
WHR, male	rs1406948	-0.0137	0.0017	4.12e-15	A	G	0.3679	316500	Pulit et al., 2018
WHR, male	rs17109256	0.0169	0.0021	2.4e-16	A	G	0.2324	314767	Pulit et al., 2018
WHR, male	rs1993709	-0.0161	0.0022	1.12e-13	A	G	0.1811	314396	Pulit et al., 2018
WHR, male	rs2057884	0.0146	0.0019	3.76e-15	T	C	0.345	279536	Pulit et al., 2018
WHR, male	rs2067087	-0.0143	0.0019	4.98e-14	C	G	0.7178	315893	Pulit et al., 2018
WHR, male	rs2183825	-0.0141	0.0018	4.43e-15	T	C	0.6861	316702	Pulit et al., 2018
WHR, male	rs2301390	0.0049	0.0018	0.005674	T	C	0.5708	279218	Pulit et al., 2018
WHR, male	rs2352974	0.0154	0.0018	5.96e-18	T	C	0.4991	279534	Pulit et al., 2018
WHR, male	rs2689700	0.0122	0.0024	2.28e-07	A	G	0.1694	279534	Pulit et al., 2018
WHR, male	rs2720041	0.0093	0.002	4.77e-06	T	C	0.3753	222338	Pulit et al., 2018
WHR, male	rs2734741	0.0157	0.0026	2.49e-09	C	G	0.1264	279548	Pulit et al., 2018
WHR, male	rs2765539	0.0258	0.0019	4.8e-42	T	C	0.7183	316706	Pulit et al., 2018
WHR, male	rs301806	0.0087	0.0018	1.21e-06	T	C	0.5925	279545	Pulit et al., 2018
WHR, male	rs3088050	0.0104	0.002	2.93e-07	A	G	0.2213	316701	Pulit et al., 2018
WHR, male	rs3093988	-0.0203	0.0022	8.46e-20	A	G	0.1856	316178	Pulit et al., 2018
WHR, male	rs34483452	0.0186	0.0029	7.76e-11	A	C	0.1399	222338	Pulit et al., 2018
WHR, male	rs3786897	-0.0237	0.0017	1.45e-43	A	G	0.5805	316621	Pulit et al., 2018
WHR, male	rs429358	0.0346	0.0027	4.21e-37	T	C	0.8459	222338	Pulit et al., 2018
WHR, male	rs455660	0.0238	0.0022	2.22e-28	T	C	0.1768	312889	Pulit et al., 2018
WHR, male	rs4591326	-0.0196	0.002	1.55e-23	C	G	0.278	279520	Pulit et al., 2018
WHR, male	rs4772092	-0.01	0.0018	4.18e-08	A	G	0.3793	279545	Pulit et al., 2018
WHR, male	rs4823006	0.0186	0.0017	8.23e-28	A	G	0.5462	316629	Pulit et al., 2018
WHR, male	rs4902153	0.0107	0.0029	0.0001938	T	C	0.1002	279554	Pulit et al., 2018
WHR, male	rs543874	-0.0203	0.0021	8.14e-22	A	G	0.7802	316702	Pulit et al., 2018
WHR, male	rs56087321	-0.0172	0.002	1.29e-17	C	G	0.3908	222338	Pulit et al., 2018
WHR, male	rs6265	-0.0183	0.0022	3.55e-17	T	C	0.1839	316708	Pulit et al., 2018
WHR, male	rs6550597	0.0117	0.002	3.08e-09	A	G	0.7193	279544	Pulit et al., 2018
WHR, male	rs6844659	0.0165	0.002	4.56e-16	A	T	0.3727	222338	Pulit et al., 2018
WHR, male	rs7138803	0.0125	0.0018	1.09e-12	A	G	0.3842	316701	Pulit et al., 2018
WHR, male	rs7166081	0.0164	0.002	1.88e-16	A	G	0.776	316674	Pulit et al., 2018
WHR, male	rs7579959	-0.0214	0.0018	1.49e-33	A	G	0.4837	279536	Pulit et al., 2018
WHR, male	rs7649058	-0.0128	0.0019	1.42e-11	T	C	0.6886	279552	Pulit et al., 2018
WHR, male	rs779388	-0.0167	0.0018	8.96e-21	T	C	0.5559	279535	Pulit et al., 2018
WHR, male	rs797486	0.0316	0.0026	1.09e-34	A	C	0.8938	316671	Pulit et al., 2018
WHR, male	rs887912	0.0134	0.0019	5.6e-13	T	C	0.2957	316696	Pulit et al., 2018
WHR, male	rs889398	-0.0171	0.0017	1.99e-23	T	C	0.4146	316673	Pulit et al., 2018
WHR, male	rs891387	0.0134	0.0018	3.96e-14	T	C	0.4954	279525	Pulit et al., 2018
WHR, male	rs900399	0.0267	0.0017	2.28e-53	A	G	0.6062	311308	Pulit et al., 2018
WHR, male	rs946106	-0.017	0.002	2.72e-17	T	C	0.7664	316693	Pulit et al., 2018
WHR, male	rs9515201	-0.0121	0.0018	6.63e-11	A	C	0.3068	316631	Pulit et al., 2018
WHR, male	rs987237	-0.02	0.0022	9.98e-20	A	G	0.844	316701	Pulit et al., 2018
WHR, male	rs9931989	-0.0171	0.0018	4.79e-22	C	G	0.6674	316659	Pulit et al., 2018
WHR, male	rs9940128	0.0386	0.0017	6.39e-112	A	G	0.4354	316511	Pulit et al., 2018
Acetoacetate	rs2169387	0.08563	0.015451	3.61e-08	G	A	0.870251	19262	Kettunen et al., 2016
Acetoacetate	rs964184	-0.096027	0.014624	6.71e-11	C	G	0.857715	19262	Kettunen et al., 2016
Acetate	rs6933521	-0.091667	0.015885	8.1e-09	C	T	0.120256	24748	Kettunen et al., 2016
Alanine	rs1260326	-0.104582	0.00994	7.4e-26	C	T	0.638817	24796	Kettunen et al., 2016
Alanine	rs2160387	-0.071001	0.009603	1.49e-13	C	T	0.40317	24796	Kettunen et al., 2016
Alanine	rs12578760	0.079667	0.013135	1.36e-09	T	C	0.144838	24796	Kettunen et al., 2016
Alanine	rs4554975	-0.069135	0.009598	6.12e-13	G	A	0.644059	24796	Kettunen et al., 2016
Alanine	rs2694917	0.086007	0.012989	3.68e-11	C	T	0.168504	24796	Kettunen et al., 2016
Alanine	rs149191093	-0.161931	0.024508	4.05e-11	T	C	0.043189	24796	Kettunen et al., 2016
Albumin	rs12500991	-0.165387	0.02429	1.7e-11	T	C	0.053336	18960	Kettunen et al., 2016
Albumin	rs144064722	-0.269028	0.03454	1.38e-14	G	A	0.025154	18960	Kettunen et al., 2016
Albumin	rs185567543	-0.48635	0.04232	6.61e-30	T	A	0.017801	18960	Kettunen et al., 2016
Apolipoprotein A-I	rs4860951	0.073728	0.013224	3.29e-08	T	A	0.351356	20687	Kettunen et al., 2016
Apolipoprotein A-I	rs144064722	0.203723	0.035039	8.3e-09	G	A	0.025304	20687	Kettunen et al., 2016
Apolipoprotein A-I	rs1461729	0.086363	0.015193	1.77e-08	G	A	0.861933	20687	Kettunen et al., 2016
Apolipoprotein A-I	rs75835816	-0.22095	0.038801	1.67e-08	C	G	0.019619	20687	Kettunen et al., 2016
Apolipoprotein A-I	rs1883025	-0.079839	0.013321	2.86e-09	T	C	0.194349	20687	Kettunen et al., 2016
Apolipoprotein A-I	rs174594	0.071714	0.010504	1.32e-11	A	C	0.58921	20687	Kettunen et al., 2016
Apolipoprotein A-I	rs261291	0.144314	0.010905	2.58e-39	C	T	0.374904	20687	Kettunen et al., 2016
Apolipoprotein A-I	rs11632618	0.174133	0.024085	7.76e-13	A	G	0.061853	20687	Kettunen et al., 2016
Apolipoprotein A-I	rs73424577	0.186041	0.030161	9.78e-10	G	A	0.035619	20687	Kettunen et al., 2016
Apolipoprotein A-I	rs247617	0.197243	0.011688	7.9e-63	A	C	0.285998	20687	Kettunen et al., 2016
Apolipoprotein A-I	rs6507939	0.108424	0.014268	5.03e-14	C	A	0.838753	20687	Kettunen et al., 2016
Apolipoprotein B	rs190934192	-0.319724	0.040849	1.3e-14	A	G	0.023998	20690	Kettunen et al., 2016
Apolipoprotein B	rs11591147	-0.437941	0.035298	2.5e-34	T	G	0.031101	20690	Kettunen et al., 2016
Apolipoprotein B	rs2495477	-0.061897	0.011013	3.14e-08	G	A	0.418981	20690	Kettunen et al., 2016
Apolipoprotein B	rs3005923	-0.282948	0.03695	4.73e-14	A	G	0.027652	20690	Kettunen et al., 2016
Apolipoprotein B	rs629301	0.090052	0.012193	3.56e-13	T	G	0.779917	20690	Kettunen et al., 2016
Apolipoprotein B	rs1367117	0.108852	0.011191	9.99e-22	A	G	0.287972	20690	Kettunen et al., 2016
Apolipoprotein B	rs1260326	-0.066785	0.010393	2.51e-10	C	T	0.638553	20690	Kettunen et al., 2016
Apolipoprotein B	rs6756629	-0.113253	0.018566	1.9e-09	A	G	0.078334	20690	Kettunen et al., 2016
Apolipoprotein B	rs144064722	0.199001	0.035059	2.29e-08	G	A	0.025304	20690	Kettunen et al., 2016
Apolipoprotein B	rs182695896	0.236546	0.041781	2.49e-08	C	A	0.019349	20690	Kettunen et al., 2016
Apolipoprotein B	rs10056811	0.085783	0.010571	1.35e-15	A	G	0.341411	20690	Kettunen et al., 2016
Apolipoprotein B	rs4722043	-0.065942	0.010669	1.17e-09	C	G	0.417089	20690	Kettunen et al., 2016
Apolipoprotein B	rs115849089	-0.099572	0.017126	1.04e-08	A	G	0.106662	20690	Kettunen et al., 2016
Apolipoprotein B	rs2980875	-0.069675	0.009993	6.68e-12	G	A	0.483896	20690	Kettunen et al., 2016
Apolipoprotein B	rs635634	0.073971	0.012612	7.71e-09	T	C	0.198293	20690	Kettunen et al., 2016
Apolipoprotein B	rs964184	-0.165767	0.014266	2.58e-30	C	G	0.861008	20690	Kettunen et al., 2016
Apolipoprotein B	rs142130958	-0.199648	0.016743	7.78e-32	A	G	0.105527	20690	Kettunen et al., 2016
Apolipoprotein B	rs150617279	-0.112384	0.017688	3.97e-10	A	T	0.110384	20690	Kettunen et al., 2016
Apolipoprotein B	rs7412	-0.427553	0.025979	4.39e-59	T	C	0.055855	20690	Kettunen et al., 2016
Apolipoprotein B	rs1081105	0.222868	0.039281	2.32e-08	C	A	0.020011	20690	Kettunen et al., 2016
Apolipoprotein B	rs1883711	0.144092	0.02526	1.95e-08	C	G	0.056795	20690	Kettunen et al., 2016
Ratio of bisallylic groups to double bonds	rs2957857	-0.084875	0.015023	2.12e-08	A	G	0.787404	13524	Kettunen et al., 2016
Ratio of bisallylic groups to double bonds	rs3741252	0.133086	0.018859	2.62e-12	T	C	0.128125	13524	Kettunen et al., 2016
Ratio of bisallylic groups to double bonds	rs174547	-0.381463	0.01204	7.52e-217	C	T	0.402123	13524	Kettunen et al., 2016
Ratio of bisallylic groups to double bonds	rs12226389	-0.129254	0.016306	3.85e-15	C	T	0.186136	13524	Kettunen et al., 2016
Ratio of bisallylic groups to double bonds	rs41501646	0.174443	0.028443	1.2e-09	G	A	0.053606	13524	Kettunen et al., 2016
Ratio of bisallylic groups to double bonds	rs11644601	0.099333	0.013743	7.69e-13	C	T	0.277297	13524	Kettunen et al., 2016
Ratio of bisallylic groups to total fatty acids	rs1260326	0.070956	0.012833	4.04e-08	C	T	0.636873	13171	Kettunen et al., 2016
Ratio of bisallylic groups to total fatty acids	rs3741252	0.121321	0.019141	3.12e-10	T	C	0.127823	13171	Kettunen et al., 2016
Ratio of bisallylic groups to total fatty acids	rs174547	-0.351703	0.012247	5.5e-179	C	T	0.402613	13171	Kettunen et al., 2016
Ratio of bisallylic groups to total fatty acids	rs12226389	-0.123688	0.016482	9.31e-14	C	T	0.186565	13171	Kettunen et al., 2016
Ratio of bisallylic groups to total fatty acids	rs41501646	0.163872	0.028845	1.7e-08	G	A	0.053471	13171	Kettunen et al., 2016
Ratio of bisallylic groups to total fatty acids	rs4122352	0.098011	0.014111	5.37e-12	A	G	0.2699	13171	Kettunen et al., 2016
3-hydroxybutyrate	rs35909200	0.09068	0.012449	3.37e-13	G	T	0.167551	24154	Kettunen et al., 2016
Average number of methylene groups per double bond	rs3741252	-0.117957	0.018843	4.53e-10	T	C	0.128201	13532	Kettunen et al., 2016
Average number of methylene groups per double bond	rs174547	0.313917	0.012168	9.21e-146	C	T	0.402144	13532	Kettunen et al., 2016
Average number of methylene groups per double bond	rs12226389	0.120066	0.016295	2.15e-13	C	T	0.186087	13532	Kettunen et al., 2016
Average number of methylene groups per double bond	rs34955778	0.077157	0.012505	7.99e-10	C	T	0.433229	13532	Kettunen et al., 2016
Average number of methylene groups per double bond	rs7412	0.188136	0.028245	3.27e-11	T	C	0.057413	13532	Kettunen et al., 2016
Average number of methylene groups in a fatty acid chain	rs174546	0.238151	0.011335	6.18e-98	T	C	0.384005	19021	Kettunen et al., 2016
Average number of methylene groups in a fatty acid chain	rs12226389	0.088545	0.01421	4.78e-10	C	T	0.189479	19021	Kettunen et al., 2016
Average number of methylene groups in a fatty acid chain	rs75679663	-0.295917	0.043116	6.98e-12	A	C	0.022988	19021	Kettunen et al., 2016
Average number of methylene groups in a fatty acid chain	rs7412	0.152815	0.024697	6.3e-10	T	C	0.059348	19021	Kettunen et al., 2016
Citrate	rs89356	0.099884	0.016945	3.86e-09	G	C	0.081067	24770	Kettunen et al., 2016
Citrate	rs2921604	0.097084	0.009362	3.65e-25	C	T	0.444373	24770	Kettunen et al., 2016
Citrate	rs2954029	0.051864	0.009355	3.03e-08	T	A	0.483119	24770	Kettunen et al., 2016
Citrate	rs172642	0.080322	0.00927	4.8e-18	C	A	0.480953	24770	Kettunen et al., 2016
Citrate	rs1468269	-0.065213	0.011147	5.04e-09	A	G	0.261293	24770	Kettunen et al., 2016
Citrate	rs2040771	-0.090566	0.009247	1.28e-22	T	C	0.476266	24770	Kettunen et al., 2016
Creatinine	rs1986734	0.061874	0.009804	3.04e-10	T	C	0.558968	24810	Kettunen et al., 2016
Creatinine	rs3119311	0.090807	0.015519	5.29e-09	C	T	0.119822	24810	Kettunen et al., 2016
Creatinine	rs10265221	0.072877	0.011169	7.53e-11	C	T	0.239169	24810	Kettunen et al., 2016
Creatinine	rs61524473	0.085246	0.010626	1.21e-15	C	T	0.259195	24810	Kettunen et al., 2016
Creatinine	rs2079742	0.095918	0.012827	8.61e-14	C	T	0.178082	24810	Kettunen et al., 2016
Creatinine	rs6127099	-0.059969	0.010828	3.28e-08	T	A	0.277716	24810	Kettunen et al., 2016
Average number of double bonds in a fatty acid chain	rs3741252	0.104802	0.018198	8.69e-09	T	C	0.11925	15728	Kettunen et al., 2016
Average number of double bonds in a fatty acid chain	rs174546	-0.293062	0.012231	8.15e-127	T	C	0.402805	15728	Kettunen et al., 2016
Average number of double bonds in a fatty acid chain	rs12226389	-0.093173	0.015196	8.98e-10	C	T	0.185083	15728	Kettunen et al., 2016
Average number of double bonds in a fatty acid chain	rs11644601	0.072982	0.012764	1.11e-08	C	T	0.278048	15728	Kettunen et al., 2016
Average number of double bonds in a fatty acid chain	rs72654473	-0.124511	0.022548	3.43e-08	A	C	0.077365	15728	Kettunen et al., 2016
22:6, docosahexaenoic acid	rs2281591	-0.108394	0.018174	3.66e-09	G	A	0.13372	13499	Kettunen et al., 2016
22:6, docosahexaenoic acid	rs174546	-0.127635	0.012483	4.81e-24	T	C	0.402849	13499	Kettunen et al., 2016
22:6, docosahexaenoic acid	rs11604424	-0.08311	0.014241	7.84e-09	T	C	0.756672	13499	Kettunen et al., 2016
22:6, docosahexaenoic acid	rs261334	-0.110247	0.014749	1.44e-13	C	G	0.769129	13499	Kettunen et al., 2016
22:6, docosahexaenoic acid	rs145717049	-0.201292	0.03275	1.21e-09	T	C	0.044058	13499	Kettunen et al., 2016
22:6, docosahexaenoic acid	rs143988316	-0.150045	0.024351	1.1e-09	T	C	0.069487	13499	Kettunen et al., 2016
Free cholesterol to esterified cholesterol ratio	rs190934192	-0.33517	0.043303	1.72e-14	A	G	0.027532	13497	Kettunen et al., 2016
Free cholesterol to esterified cholesterol ratio	rs11591147	-0.461292	0.039818	1.63e-30	T	G	0.028751	13497	Kettunen et al., 2016
Free cholesterol to esterified cholesterol ratio	rs3005923	-0.299312	0.04232	2.41e-12	A	G	0.028835	13497	Kettunen et al., 2016
Free cholesterol to esterified cholesterol ratio	rs629301	0.118256	0.014913	3.89e-15	T	G	0.786295	13497	Kettunen et al., 2016
Free cholesterol to esterified cholesterol ratio	rs4075673	-0.084433	0.012564	2.75e-11	C	T	0.599956	13497	Kettunen et al., 2016
Free cholesterol to esterified cholesterol ratio	rs144064722	0.276179	0.039473	4.11e-12	G	A	0.026353	13497	Kettunen et al., 2016
Free cholesterol to esterified cholesterol ratio	rs182695896	0.318716	0.046608	1.23e-11	C	A	0.021085	13497	Kettunen et al., 2016
Free cholesterol to esterified cholesterol ratio	rs79225634	0.095374	0.012939	2.78e-13	T	C	0.351642	13497	Kettunen et al., 2016
Free cholesterol to esterified cholesterol ratio	rs174547	-0.0712	0.012495	1.63e-08	C	T	0.402113	13497	Kettunen et al., 2016
Free cholesterol to esterified cholesterol ratio	rs3741298	-0.081907	0.014524	2.29e-08	T	C	0.769952	13497	Kettunen et al., 2016
Free cholesterol to esterified cholesterol ratio	rs174418	-0.069461	0.01255	4.14e-08	C	T	0.56242	13497	Kettunen et al., 2016
Free cholesterol to esterified cholesterol ratio	rs1077835	0.101367	0.014484	4.06e-12	G	A	0.249757	13497	Kettunen et al., 2016
Free cholesterol to esterified cholesterol ratio	rs112032422	-0.215268	0.020407	1.4e-25	C	T	0.104928	13497	Kettunen et al., 2016
Free cholesterol to esterified cholesterol ratio	rs8107974	-0.142575	0.024947	1.48e-08	T	A	0.064736	13497	Kettunen et al., 2016
Free cholesterol to esterified cholesterol ratio	rs7412	-0.44132	0.028094	1.14e-54	T	C	0.057349	13497	Kettunen et al., 2016
Description of average fatty acid chain length, not actual carbon number	rs12365864	-0.092945	0.016927	4.94e-08	G	A	0.160777	13476	Kettunen et al., 2016
Omega-3 fatty acids	rs1260326	-0.096804	0.012677	3.37e-14	C	T	0.636884	13544	Kettunen et al., 2016
Omega-3 fatty acids	rs174546	-0.15381	0.012443	1.19e-34	T	C	0.40295	13544	Kettunen et al., 2016
Omega-3 fatty acids	rs11604424	-0.090079	0.014237	3.32e-10	T	C	0.756243	13544	Kettunen et al., 2016
Omega-3 fatty acids	rs1077835	0.088821	0.014466	1.08e-09	G	A	0.249772	13544	Kettunen et al., 2016
Omega-3 fatty acids	rs145717049	-0.191179	0.032739	6.67e-09	T	C	0.044158	13544	Kettunen et al., 2016
Omega-3 fatty acids	rs143988316	-0.171397	0.024385	2.95e-12	T	C	0.069337	13544	Kettunen et al., 2016
Omega-6 fatty acids	rs190934192	-0.243968	0.043382	2.03e-08	A	G	0.027571	13506	Kettunen et al., 2016
Omega-6 fatty acids	rs11591147	-0.309146	0.039917	1.12e-14	T	G	0.028839	13506	Kettunen et al., 2016
Omega-6 fatty acids	rs7534572	0.083271	0.01381	1.81e-09	G	C	0.730699	13506	Kettunen et al., 2016
Omega-6 fatty acids	rs1260326	-0.07798	0.012722	9.73e-10	C	T	0.63681	13506	Kettunen et al., 2016
Omega-6 fatty acids	rs144064722	0.23669	0.039503	2.29e-09	G	A	0.026411	13506	Kettunen et al., 2016
Omega-6 fatty acids	rs76246956	0.225705	0.040317	2.35e-08	A	G	0.030794	13506	Kettunen et al., 2016
Omega-6 fatty acids	rs79225634	0.08458	0.012959	7.52e-11	T	C	0.351533	13506	Kettunen et al., 2016
Omega-6 fatty acids	rs3741298	-0.14319	0.01451	7.32e-23	T	C	0.769753	13506	Kettunen et al., 2016
Omega-6 fatty acids	rs174418	-0.098225	0.012554	5.99e-15	C	T	0.562433	13506	Kettunen et al., 2016
Omega-6 fatty acids	rs1800588	0.142532	0.014482	9.47e-23	T	C	0.249057	13506	Kettunen et al., 2016
Omega-6 fatty acids	rs821840	0.08609	0.014666	4.77e-09	G	A	0.252132	13506	Kettunen et al., 2016
Omega-6 fatty acids	rs10402112	-0.166416	0.021114	3.8e-15	A	T	0.099716	13506	Kettunen et al., 2016
Omega-6 fatty acids	rs7412	-0.272206	0.028286	8.06e-22	T	C	0.057368	13506	Kettunen et al., 2016
Omega-9 and saturated fatty acids	rs1260326	-0.114903	0.012663	1.95e-19	C	T	0.63681	13506	Kettunen et al., 2016
Omega-9 and saturated fatty acids	rs9358816	-0.070867	0.012541	1.97e-08	C	T	0.572194	13506	Kettunen et al., 2016
Omega-9 and saturated fatty acids	rs115849089	-0.121694	0.019997	1.48e-09	A	G	0.10697	13506	Kettunen et al., 2016
Omega-9 and saturated fatty acids	rs964184	-0.147383	0.017332	2.93e-17	C	G	0.856085	13506	Kettunen et al., 2016
Omega-9 and saturated fatty acids	rs174418	-0.090144	0.012535	9.01e-13	C	T	0.562433	13506	Kettunen et al., 2016
Omega-9 and saturated fatty acids	rs1800588	0.14167	0.014458	2.11e-22	T	C	0.249057	13506	Kettunen et al., 2016
Omega-9 and saturated fatty acids	rs8107974	-0.150922	0.024943	1.84e-09	T	A	0.064708	13506	Kettunen et al., 2016
Free cholesterol	rs190934192	-0.367843	0.043213	3.05e-17	A	G	0.027532	13497	Kettunen et al., 2016
Free cholesterol	rs11591147	-0.495239	0.0397	3.45e-35	T	G	0.028751	13497	Kettunen et al., 2016
Free cholesterol	rs3005923	-0.330553	0.042212	7.94e-15	A	G	0.028835	13497	Kettunen et al., 2016
Free cholesterol	rs629301	0.101484	0.014888	1.36e-11	T	G	0.786295	13497	Kettunen et al., 2016
Free cholesterol	rs13392272	0.099728	0.012536	2.98e-15	T	C	0.399496	13497	Kettunen et al., 2016
Free cholesterol	rs115445558	-0.126985	0.022168	1.33e-08	C	G	0.084207	13497	Kettunen et al., 2016
Free cholesterol	rs144064722	0.281423	0.03939	1.37e-12	G	A	0.026353	13497	Kettunen et al., 2016
Free cholesterol	rs182695896	0.315064	0.046512	1.82e-11	C	A	0.021085	13497	Kettunen et al., 2016
Free cholesterol	rs79225634	0.088441	0.012917	1.1e-11	T	C	0.351642	13497	Kettunen et al., 2016
Free cholesterol	rs11604424	-0.078229	0.014229	4.92e-08	T	C	0.756603	13497	Kettunen et al., 2016
Free cholesterol	rs174418	-0.115321	0.012499	5.5e-20	C	T	0.56242	13497	Kettunen et al., 2016
Free cholesterol	rs1077835	0.166186	0.014408	2.52e-30	G	A	0.249757	13497	Kettunen et al., 2016
Free cholesterol	rs75679663	-0.262896	0.043389	1.85e-09	A	C	0.026117	13497	Kettunen et al., 2016
Free cholesterol	rs142130958	-0.2307	0.020229	1.1e-29	A	G	0.105779	13497	Kettunen et al., 2016
Free cholesterol	rs7412	-0.305425	0.028197	6.14e-27	T	C	0.057349	13497	Kettunen et al., 2016
Glucose	rs560887	0.123679	0.010453	3.41e-32	C	T	0.699326	24679	Kettunen et al., 2016
Glucose	rs7729232	0.406556	0.072062	1.79e-08	A	T	0.00448	24679	Kettunen et al., 2016
Glucose	rs878521	0.092403	0.012346	7.98e-14	A	G	0.219783	24679	Kettunen et al., 2016
Glucose	rs10466351	0.072135	0.009887	3.28e-13	T	C	0.383742	24679	Kettunen et al., 2016
Glutamine	rs1260326	0.061666	0.010082	9.87e-10	C	T	0.638963	24462	Kettunen et al., 2016
Glutamine	rs6729711	-0.069575	0.01243	2.23e-08	A	G	0.181259	24462	Kettunen et al., 2016
Glutamine	rs7078003	0.073854	0.011712	2.96e-10	T	C	0.195935	24462	Kettunen et al., 2016
Glutamine	rs7952320	0.053765	0.009369	9.78e-09	C	G	0.533828	24462	Kettunen et al., 2016
Glutamine	rs12306007	0.079358	0.013439	3.63e-09	T	C	0.140091	24462	Kettunen et al., 2016
Glutamine	rs2657879	-0.221406	0.012494	3.3e-70	G	A	0.176486	24462	Kettunen et al., 2016
Glycoproteins	rs56212035	0.133451	0.024211	3.63e-08	A	G	0.0646	18734	Kettunen et al., 2016
Glycoproteins	rs141687246	-0.073034	0.011249	8.73e-11	G	A	0.674264	18734	Kettunen et al., 2016
Glycoproteins	rs62203028	0.140356	0.013238	3.12e-26	G	A	0.21327	18734	Kettunen et al., 2016
Glycoproteins	rs1027902	0.07496	0.010701	2.57e-12	C	T	0.418205	18734	Kettunen et al., 2016
Glycoproteins	rs1047891	0.487116	0.011096	0	A	C	0.333894	18734	Kettunen et al., 2016
Glycoproteins	rs13016046	-0.108179	0.010942	5.07e-23	A	T	0.369998	18734	Kettunen et al., 2016
Glycoproteins	rs1992855	0.061971	0.010625	5.6e-09	C	T	0.409533	18734	Kettunen et al., 2016
Glycoproteins	rs2169387	-0.130064	0.01571	1.31e-16	G	A	0.86668	18734	Kettunen et al., 2016
Glycoproteins	rs142884588	0.537375	0.071418	5.54e-14	C	A	0.009704	18734	Kettunen et al., 2016
Glycoproteins	rs13298772	0.273079	0.022751	3.74e-33	C	T	0.053088	18734	Kettunen et al., 2016
Glycoproteins	rs12685579	0.226877	0.038613	4.33e-09	T	C	0.021922	18734	Kettunen et al., 2016
Glycoproteins	rs10083777	-0.10606	0.014526	2.97e-13	T	C	0.172891	18734	Kettunen et al., 2016
Glycoprotein acetyls	rs1260326	-0.087164	0.010619	5.24e-16	C	T	0.636583	19270	Kettunen et al., 2016
Glycoprotein acetyls	rs144064722	0.189054	0.034025	4.09e-08	G	A	0.025261	19270	Kettunen et al., 2016
Glycoprotein acetyls	rs182695896	0.295073	0.040829	9.57e-13	C	A	0.019224	19270	Kettunen et al., 2016
Glycoprotein acetyls	rs13234157	-0.110069	0.015818	6.36e-12	A	C	0.122844	19270	Kettunen et al., 2016
Glycoprotein acetyls	rs115849089	-0.105483	0.017163	1.29e-09	A	G	0.101418	19270	Kettunen et al., 2016
Glycoprotein acetyls	rs964184	-0.105417	0.01456	8.7e-13	C	G	0.857706	19270	Kettunen et al., 2016
Glycoprotein acetyls	rs28929474	-0.286434	0.038711	2.74e-13	T	C	0.018453	19270	Kettunen et al., 2016
Glycoprotein acetyls	rs77303550	0.15289	0.013242	4.04e-30	T	C	0.186285	19270	Kettunen et al., 2016
Glycoprotein acetyls	rs664134	0.104825	0.014816	2.82e-12	G	A	0.168509	19270	Kettunen et al., 2016
Total cholesterol in HDL	rs1461729	0.093989	0.014485	1.32e-10	G	A	0.869708	21555	Kettunen et al., 2016
Total cholesterol in HDL	rs59347135	-0.167157	0.028586	7.03e-09	G	C	0.043109	21555	Kettunen et al., 2016
Total cholesterol in HDL	rs291	0.096436	0.011678	2.9e-16	C	T	0.23101	21555	Kettunen et al., 2016
Total cholesterol in HDL	rs1883025	-0.076062	0.01246	1.5e-09	T	C	0.193655	21555	Kettunen et al., 2016
Total cholesterol in HDL	rs174594	0.068823	0.010278	3.35e-11	A	C	0.58932	21555	Kettunen et al., 2016
Total cholesterol in HDL	rs111894427	0.133814	0.02204	1.83e-09	T	C	0.052024	21555	Kettunen et al., 2016
Total cholesterol in HDL	rs67053123	0.080931	0.014549	3.63e-08	A	T	0.1485	21555	Kettunen et al., 2016
Total cholesterol in HDL	rs261291	0.128746	0.010195	6.8e-36	C	T	0.373202	21555	Kettunen et al., 2016
Total cholesterol in HDL	rs11632618	0.158495	0.023091	1.07e-11	A	G	0.059606	21555	Kettunen et al., 2016
Total cholesterol in HDL	rs60439253	0.175786	0.028248	7.18e-10	T	C	0.035229	21555	Kettunen et al., 2016
Total cholesterol in HDL	rs247617	0.227319	0.010776	5.76e-97	A	C	0.297503	21555	Kettunen et al., 2016
Total cholesterol in HDL	rs6507939	0.092625	0.01346	9.48e-12	C	A	0.843389	21555	Kettunen et al., 2016
Total cholesterol in HDL	rs1800961	-0.15675	0.026493	4.67e-09	T	C	0.036404	21555	Kettunen et al., 2016
Mean diameter for HDL particles	rs4860970	0.069437	0.012409	2.93e-08	T	C	0.413824	19273	Kettunen et al., 2016
Mean diameter for HDL particles	rs59347135	-0.172757	0.029756	8.72e-09	G	C	0.038681	19273	Kettunen et al., 2016
Mean diameter for HDL particles	rs75551077	0.137544	0.018378	1.2e-13	C	G	0.086418	19273	Kettunen et al., 2016
Mean diameter for HDL particles	rs1883025	-0.073084	0.01304	2.78e-08	T	C	0.193849	19273	Kettunen et al., 2016
Mean diameter for HDL particles	rs174578	-0.097718	0.010484	2.5e-20	A	T	0.40193	19273	Kettunen et al., 2016
Mean diameter for HDL particles	rs3741521	-0.06235	0.010701	7.72e-09	A	G	0.59774	19273	Kettunen et al., 2016
Mean diameter for HDL particles	rs67053123	0.10677	0.014835	9.82e-13	A	T	0.147378	19273	Kettunen et al., 2016
Mean diameter for HDL particles	rs1532085	-0.229547	0.010398	3.26e-106	G	A	0.594771	19273	Kettunen et al., 2016
Mean diameter for HDL particles	rs2070895	0.24337	0.011936	7e-91	A	G	0.24883	19273	Kettunen et al., 2016
Mean diameter for HDL particles	rs11633043	0.117241	0.014171	2.41e-16	A	G	0.173335	19273	Kettunen et al., 2016
Mean diameter for HDL particles	rs247617	0.177049	0.011403	1.83e-53	A	C	0.288773	19273	Kettunen et al., 2016
Mean diameter for HDL particles	rs6507939	0.11328	0.013948	8.32e-16	C	A	0.839141	19273	Kettunen et al., 2016
Mean diameter for HDL particles	rs7412	0.150012	0.026119	1.25e-08	T	C	0.055504	19273	Kettunen et al., 2016
Mean diameter for HDL particles	rs6065904	-0.177828	0.012178	1.73e-47	A	G	0.233223	19273	Kettunen et al., 2016
Histidine	rs3733402	0.081302	0.010423	9.14e-15	A	G	0.567998	19244	Kettunen et al., 2016
Histidine	rs1801020	0.077702	0.011791	5.83e-11	G	A	0.727869	19244	Kettunen et al., 2016
Histidine	rs7954638	-0.081992	0.010472	7.25e-15	A	C	0.482356	19244	Kettunen et al., 2016
Histidine	rs73216231	0.120814	0.016102	8.94e-14	T	A	0.117647	19244	Kettunen et al., 2016
Histidine	rs1998848	0.147485	0.023554	4.91e-10	A	G	0.05404	19244	Kettunen et al., 2016
Total cholesterol in IDL	rs190934192	-0.387896	0.039989	1.21e-21	A	G	0.023981	19273	Kettunen et al., 2016
Total cholesterol in IDL	rs11591147	-0.499655	0.034767	1.55e-45	T	G	0.030715	19273	Kettunen et al., 2016
Total cholesterol in IDL	rs553741	0.07988	0.010918	5.67e-13	C	G	0.624432	19273	Kettunen et al., 2016
Total cholesterol in IDL	rs185415345	-0.164108	0.027295	3.15e-09	A	G	0.046556	19273	Kettunen et al., 2016
Total cholesterol in IDL	rs3005923	-0.344751	0.036201	6.41e-21	A	G	0.027565	19273	Kettunen et al., 2016
Total cholesterol in IDL	rs10449300	-0.065719	0.011132	6.02e-09	G	A	0.3354	19273	Kettunen et al., 2016
Total cholesterol in IDL	rs629301	0.126845	0.012412	7.51e-24	T	G	0.783555	19273	Kettunen et al., 2016
Total cholesterol in IDL	rs952275	0.108865	0.010349	3.58e-25	G	T	0.426607	19273	Kettunen et al., 2016
Total cholesterol in IDL	rs6756629	-0.128503	0.018819	1.73e-11	A	G	0.081568	19273	Kettunen et al., 2016
Total cholesterol in IDL	rs144064722	0.199063	0.034073	8.62e-09	G	A	0.025283	19273	Kettunen et al., 2016
Total cholesterol in IDL	rs182695896	0.259788	0.040896	3.89e-10	C	A	0.019221	19273	Kettunen et al., 2016
Total cholesterol in IDL	rs79225634	0.089963	0.010812	2.45e-16	T	C	0.353218	19273	Kettunen et al., 2016
Total cholesterol in IDL	rs7786322	0.069748	0.011953	8.99e-09	T	A	0.24911	19273	Kettunen et al., 2016
Total cholesterol in IDL	rs2980860	-0.064919	0.010295	5.2e-10	G	A	0.48076	19273	Kettunen et al., 2016
Total cholesterol in IDL	rs62523994	0.060131	0.010607	2.34e-08	A	G	0.390666	19273	Kettunen et al., 2016
Total cholesterol in IDL	rs635634	0.082768	0.012828	2.06e-10	T	C	0.20054	19273	Kettunen et al., 2016
Total cholesterol in IDL	rs1532085	-0.090541	0.010508	2.08e-17	G	A	0.594771	19273	Kettunen et al., 2016
Total cholesterol in IDL	rs261334	-0.118778	0.012312	2e-21	C	G	0.769329	19273	Kettunen et al., 2016
Total cholesterol in IDL	rs142130958	-0.237703	0.017229	4.2e-42	A	G	0.101869	19273	Kettunen et al., 2016
Total cholesterol in IDL	rs137992968	-0.228292	0.034978	1.27e-10	T	C	0.022573	19273	Kettunen et al., 2016
Total cholesterol in IDL	rs7412	-0.533115	0.025827	5.08e-92	T	C	0.055504	19273	Kettunen et al., 2016
Total cholesterol in IDL	rs8106814	-0.094687	0.014404	9.38e-11	C	T	0.220661	19273	Kettunen et al., 2016
Total cholesterol in IDL	rs1883711	0.148789	0.024719	3.02e-09	C	G	0.05671	19273	Kettunen et al., 2016
Free cholesterol in IDL	rs190934192	-0.382469	0.039996	3.78e-21	A	G	0.023981	21559	Kettunen et al., 2016
Free cholesterol in IDL	rs11591147	-0.505043	0.034776	1.28e-46	T	G	0.030715	21559	Kettunen et al., 2016
Free cholesterol in IDL	rs553741	0.06898	0.010569	1.18e-10	C	G	0.626013	21559	Kettunen et al., 2016
Free cholesterol in IDL	rs3005923	-0.334583	0.036225	7.79e-20	A	G	0.027565	21559	Kettunen et al., 2016
Free cholesterol in IDL	rs10449300	-0.063079	0.010816	8.61e-09	G	A	0.321478	21559	Kettunen et al., 2016
Free cholesterol in IDL	rs629301	0.118798	0.011937	8.93e-23	T	G	0.779766	21559	Kettunen et al., 2016
Free cholesterol in IDL	rs952275	0.10884	0.009876	1.47e-27	G	T	0.433279	21559	Kettunen et al., 2016
Free cholesterol in IDL	rs6756629	-0.119821	0.018218	8.52e-11	A	G	0.078221	21559	Kettunen et al., 2016
Free cholesterol in IDL	rs144064722	0.195	0.034079	1.63e-08	G	A	0.025283	21559	Kettunen et al., 2016
Free cholesterol in IDL	rs185567543	0.276147	0.041875	7.59e-11	T	A	0.017852	21559	Kettunen et al., 2016
Free cholesterol in IDL	rs79225634	0.079826	0.010481	5.61e-14	T	C	0.33695	21559	Kettunen et al., 2016
Free cholesterol in IDL	rs7786322	0.070568	0.011464	1.24e-09	T	A	0.245761	21559	Kettunen et al., 2016
Free cholesterol in IDL	rs2954021	-0.060277	0.009816	1.36e-09	G	A	0.546373	21559	Kettunen et al., 2016
Free cholesterol in IDL	rs635634	0.077362	0.012378	6.91e-10	T	C	0.198427	21559	Kettunen et al., 2016
Free cholesterol in IDL	rs1532085	-0.105777	0.009978	1.26e-25	G	A	0.598552	21559	Kettunen et al., 2016
Free cholesterol in IDL	rs261334	-0.13872	0.011922	1.55e-30	C	G	0.775278	21559	Kettunen et al., 2016
Free cholesterol in IDL	rs17248720	-0.231635	0.016531	1.62e-43	T	C	0.105195	21559	Kettunen et al., 2016
Free cholesterol in IDL	rs137992968	-0.211288	0.033906	7.74e-10	T	C	0.022361	21559	Kettunen et al., 2016
Free cholesterol in IDL	rs2965159	-0.058036	0.01023	2.16e-08	G	A	0.395689	21559	Kettunen et al., 2016
Free cholesterol in IDL	rs7412	-0.52295	0.025147	1.09e-93	T	C	0.056115	21559	Kettunen et al., 2016
Free cholesterol in IDL	rs8106814	-0.099946	0.014406	7.52e-12	C	T	0.220661	21559	Kettunen et al., 2016
Free cholesterol in IDL	rs1883711	0.148988	0.024728	2.74e-09	C	G	0.05671	21559	Kettunen et al., 2016
Total lipids in IDL	rs190934192	-0.361039	0.040031	6.44e-19	A	G	0.023981	19273	Kettunen et al., 2016
Total lipids in IDL	rs11591147	-0.480746	0.034793	3.33e-42	T	G	0.030715	19273	Kettunen et al., 2016
Total lipids in IDL	rs553741	0.073704	0.010925	3.02e-11	C	G	0.624432	19273	Kettunen et al., 2016
Total lipids in IDL	rs3005923	-0.33688	0.036223	5.12e-20	A	G	0.027565	19273	Kettunen et al., 2016
Total lipids in IDL	rs10449300	-0.063075	0.011138	2.43e-08	G	A	0.3354	19273	Kettunen et al., 2016
Total lipids in IDL	rs629301	0.120442	0.01242	1.26e-21	T	G	0.783555	19273	Kettunen et al., 2016
Total lipids in IDL	rs952275	0.109054	0.010353	3.14e-25	G	T	0.426607	19273	Kettunen et al., 2016
Total lipids in IDL	rs76866386	-0.122492	0.01881	1.41e-10	C	T	0.081622	19273	Kettunen et al., 2016
Total lipids in IDL	rs144064722	0.215548	0.034081	4.67e-10	G	A	0.025283	19273	Kettunen et al., 2016
Total lipids in IDL	rs182695896	0.293744	0.040903	1.51e-12	C	A	0.019221	19273	Kettunen et al., 2016
Total lipids in IDL	rs79225634	0.086675	0.010818	2.97e-15	T	C	0.353218	19273	Kettunen et al., 2016
Total lipids in IDL	rs7786322	0.072203	0.011958	2.72e-09	T	A	0.24911	19273	Kettunen et al., 2016
Total lipids in IDL	rs2980860	-0.072583	0.010296	3.81e-12	G	A	0.48076	19273	Kettunen et al., 2016
Total lipids in IDL	rs62523994	0.059451	0.010612	3.42e-08	A	G	0.390666	19273	Kettunen et al., 2016
Total lipids in IDL	rs635634	0.08545	0.012832	5.41e-11	T	C	0.20054	19273	Kettunen et al., 2016
Total lipids in IDL	rs3741298	-0.078122	0.012216	2.99e-10	T	C	0.771465	19273	Kettunen et al., 2016
Total lipids in IDL	rs1532085	-0.103028	0.010504	4.36e-22	G	A	0.594771	19273	Kettunen et al., 2016
Total lipids in IDL	rs261334	-0.132194	0.012311	3.74e-26	C	G	0.769329	19273	Kettunen et al., 2016
Total lipids in IDL	rs142130958	-0.234915	0.01724	4.3e-41	A	G	0.101869	19273	Kettunen et al., 2016
Total lipids in IDL	rs137992968	-0.229881	0.034991	9.72e-11	T	C	0.022573	19273	Kettunen et al., 2016
Total lipids in IDL	rs4608457	-0.155716	0.027168	1.65e-08	T	C	0.04467	19273	Kettunen et al., 2016
Total lipids in IDL	rs7412	-0.504989	0.025872	1.92e-82	T	C	0.055504	19273	Kettunen et al., 2016
Total lipids in IDL	rs8106814	-0.098161	0.014408	1.94e-11	C	T	0.220661	19273	Kettunen et al., 2016
Total lipids in IDL	rs1883711	0.156241	0.024727	4.85e-10	C	G	0.05671	19273	Kettunen et al., 2016
Concentration of IDL particles	rs190934192	-0.344392	0.040048	2.48e-17	A	G	0.023981	19273	Kettunen et al., 2016
Concentration of IDL particles	rs11591147	-0.464499	0.034806	1.82e-39	T	G	0.030715	19273	Kettunen et al., 2016
Concentration of IDL particles	rs553741	0.069483	0.010926	3.79e-10	C	G	0.624432	19273	Kettunen et al., 2016
Concentration of IDL particles	rs3005923	-0.326867	0.036227	6.37e-19	A	G	0.027565	19273	Kettunen et al., 2016
Concentration of IDL particles	rs629301	0.116125	0.012422	3.38e-20	T	G	0.783555	19273	Kettunen et al., 2016
Concentration of IDL particles	rs952275	0.107726	0.010353	1.21e-24	G	T	0.426607	19273	Kettunen et al., 2016
Concentration of IDL particles	rs76866386	-0.117135	0.018811	8.69e-10	C	T	0.081622	19273	Kettunen et al., 2016
Concentration of IDL particles	rs144064722	0.221237	0.034077	1.62e-10	G	A	0.025283	19273	Kettunen et al., 2016
Concentration of IDL particles	rs182695896	0.304848	0.040898	2.13e-13	C	A	0.019221	19273	Kettunen et al., 2016
Concentration of IDL particles	rs79225634	0.083426	0.010819	3.11e-14	T	C	0.353218	19273	Kettunen et al., 2016
Concentration of IDL particles	rs7786322	0.071801	0.011958	3.36e-09	T	A	0.24911	19273	Kettunen et al., 2016
Concentration of IDL particles	rs2980860	-0.075295	0.010295	5.92e-13	G	A	0.48076	19273	Kettunen et al., 2016
Concentration of IDL particles	rs635634	0.084967	0.012832	7.01e-11	T	C	0.20054	19273	Kettunen et al., 2016
Concentration of IDL particles	rs3741298	-0.085361	0.012213	5.87e-12	T	C	0.771465	19273	Kettunen et al., 2016
Concentration of IDL particles	rs1532085	-0.109365	0.010499	1.08e-24	G	A	0.594771	19273	Kettunen et al., 2016
Concentration of IDL particles	rs261334	-0.139519	0.012306	5.98e-29	C	G	0.769329	19273	Kettunen et al., 2016
Concentration of IDL particles	rs142130958	-0.23018	0.017244	1.76e-39	A	G	0.101869	19273	Kettunen et al., 2016
Concentration of IDL particles	rs137992968	-0.229414	0.034991	1.07e-10	T	C	0.022573	19273	Kettunen et al., 2016
Concentration of IDL particles	rs4608457	-0.16221	0.027164	4.09e-09	T	C	0.04467	19273	Kettunen et al., 2016
Concentration of IDL particles	rs7412	-0.481801	0.025898	5.03e-75	T	C	0.055504	19273	Kettunen et al., 2016
Concentration of IDL particles	rs8106814	-0.098683	0.014408	1.54e-11	C	T	0.220661	19273	Kettunen et al., 2016
Concentration of IDL particles	rs1883711	0.158757	0.024726	2.57e-10	C	G	0.05671	19273	Kettunen et al., 2016
Phospholipids in IDL	rs190934192	-0.36208	0.040039	4.38e-19	A	G	0.023981	21559	Kettunen et al., 2016
Phospholipids in IDL	rs11591147	-0.487758	0.034812	1.59e-43	T	G	0.030715	21559	Kettunen et al., 2016
Phospholipids in IDL	rs553741	0.064005	0.010573	2.3e-09	C	G	0.626013	21559	Kettunen et al., 2016
Phospholipids in IDL	rs3005923	-0.326813	0.036239	5.48e-19	A	G	0.027565	21559	Kettunen et al., 2016
Phospholipids in IDL	rs10449300	-0.061108	0.010819	2.47e-08	G	A	0.321478	21559	Kettunen et al., 2016
Phospholipids in IDL	rs629301	0.112767	0.011943	1.15e-20	T	G	0.779766	21559	Kettunen et al., 2016
Phospholipids in IDL	rs952275	0.105808	0.00988	3.98e-26	G	T	0.433279	21559	Kettunen et al., 2016
Phospholipids in IDL	rs6756629	-0.111792	0.018235	1.44e-09	A	G	0.078221	21559	Kettunen et al., 2016
Phospholipids in IDL	rs144064722	0.205529	0.034084	2.65e-09	G	A	0.025283	21559	Kettunen et al., 2016
Phospholipids in IDL	rs182695896	0.292193	0.040918	1.81e-12	C	A	0.019221	21559	Kettunen et al., 2016
Phospholipids in IDL	rs79225634	0.078766	0.010485	1.21e-13	T	C	0.33695	21559	Kettunen et al., 2016
Phospholipids in IDL	rs7786322	0.072715	0.011467	3.87e-10	T	A	0.245761	21559	Kettunen et al., 2016
Phospholipids in IDL	rs2954022	-0.069267	0.009817	3.29e-12	A	C	0.484494	21559	Kettunen et al., 2016
Phospholipids in IDL	rs635634	0.077258	0.012381	7.3e-10	T	C	0.198427	21559	Kettunen et al., 2016
Phospholipids in IDL	rs3741298	-0.079252	0.011812	3.53e-11	T	C	0.778198	21559	Kettunen et al., 2016
Phospholipids in IDL	rs1532085	-0.096775	0.00999	1.15e-21	G	A	0.598552	21559	Kettunen et al., 2016
Phospholipids in IDL	rs261334	-0.126571	0.011932	1.17e-25	C	G	0.775278	21559	Kettunen et al., 2016
Phospholipids in IDL	rs17248720	-0.226811	0.01654	9.24e-42	T	C	0.105195	21559	Kettunen et al., 2016
Phospholipids in IDL	rs137992968	-0.214841	0.033919	4.05e-10	T	C	0.022361	21559	Kettunen et al., 2016
Phospholipids in IDL	rs4608457	-0.153497	0.027184	2.49e-08	T	C	0.04467	21559	Kettunen et al., 2016
Phospholipids in IDL	rs2965160	-0.057031	0.010279	4.33e-08	G	A	0.368534	21559	Kettunen et al., 2016
Phospholipids in IDL	rs7412	-0.505154	0.025175	2.19e-87	T	C	0.056115	21559	Kettunen et al., 2016
Phospholipids in IDL	rs8106814	-0.103925	0.014408	1.08e-12	C	T	0.220661	21559	Kettunen et al., 2016
Phospholipids in IDL	rs2207132	0.154188	0.024556	5.72e-10	A	G	0.059698	21559	Kettunen et al., 2016
Triglycerides in IDL	rs187607506	-0.100901	0.013205	5.15e-14	T	C	0.211212	19273	Kettunen et al., 2016
Triglycerides in IDL	rs72660594	-0.271711	0.028807	1.5e-20	C	T	0.035214	19273	Kettunen et al., 2016
Triglycerides in IDL	rs1168041	0.083815	0.011734	1.96e-12	C	T	0.727042	19273	Kettunen et al., 2016
Triglycerides in IDL	rs660240	0.078525	0.012481	5.7e-10	C	T	0.785302	19273	Kettunen et al., 2016
Triglycerides in IDL	rs4075673	-0.102479	0.010484	5.92e-22	C	T	0.601523	19273	Kettunen et al., 2016
Triglycerides in IDL	rs144064722	0.24965	0.034043	5.03e-13	G	A	0.025283	19273	Kettunen et al., 2016
Triglycerides in IDL	rs182695896	0.348324	0.040852	4.45e-17	C	A	0.019221	19273	Kettunen et al., 2016
Triglycerides in IDL	rs79225634	0.062054	0.01082	1.6e-08	T	C	0.353218	19273	Kettunen et al., 2016
Triglycerides in IDL	rs115849089	-0.097853	0.017191	2.05e-08	A	G	0.101403	19273	Kettunen et al., 2016
Triglycerides in IDL	rs2954029	-0.08343	0.010289	1.36e-15	T	A	0.48008	19273	Kettunen et al., 2016
Triglycerides in IDL	rs964184	-0.148855	0.014566	7.59e-24	C	G	0.857677	19273	Kettunen et al., 2016
Triglycerides in IDL	rs2044333	0.067686	0.01037	1.27e-10	A	G	0.490095	19273	Kettunen et al., 2016
Triglycerides in IDL	rs1532085	-0.156081	0.010478	8.71e-49	G	A	0.594771	19273	Kettunen et al., 2016
Triglycerides in IDL	rs261334	-0.197359	0.012259	1.09e-56	C	G	0.769329	19273	Kettunen et al., 2016
Triglycerides in IDL	rs11633043	0.078896	0.014198	4.38e-08	A	G	0.173335	19273	Kettunen et al., 2016
Triglycerides in IDL	rs247617	-0.084256	0.011466	4.51e-13	A	C	0.288773	19273	Kettunen et al., 2016
Triglycerides in IDL	rs9302635	-0.077798	0.013469	1.27e-08	C	T	0.174853	19273	Kettunen et al., 2016
Triglycerides in IDL	rs113531395	-0.2459	0.036281	2.44e-11	T	C	0.026105	19273	Kettunen et al., 2016
Triglycerides in IDL	rs6511720	-0.175667	0.017333	1.76e-23	T	G	0.099907	19273	Kettunen et al., 2016
Triglycerides in IDL	rs58542926	-0.141011	0.021067	4.28e-11	T	C	0.063034	19273	Kettunen et al., 2016
Triglycerides in IDL	rs157594	0.125692	0.011722	4.34e-26	G	T	0.588298	19273	Kettunen et al., 2016
Triglycerides in IDL	rs1883711	0.154938	0.024724	6.67e-10	C	G	0.05671	19273	Kettunen et al., 2016
Isoleucine	rs1260326	-0.085678	0.009934	9.75e-18	C	T	0.638809	24776	Kettunen et al., 2016
Isoleucine	rs1440580	0.072612	0.00941	1.68e-14	A	T	0.481233	24776	Kettunen et al., 2016
Total cholesterol in large HDL	rs6544366	0.064093	0.011001	8.14e-09	T	G	0.267874	21558	Kettunen et al., 2016
Total cholesterol in large HDL	rs59347135	-0.167291	0.028587	6.99e-09	G	C	0.043114	21558	Kettunen et al., 2016
Total cholesterol in large HDL	rs291	0.10065	0.011676	1.45e-17	C	T	0.231014	21558	Kettunen et al., 2016
Total cholesterol in large HDL	rs1883025	-0.072156	0.012455	9.85e-09	T	C	0.193654	21558	Kettunen et al., 2016
Total cholesterol in large HDL	rs174583	-0.077831	0.010132	2.92e-14	T	C	0.392152	21558	Kettunen et al., 2016
Total cholesterol in large HDL	rs964184	0.081863	0.014048	8.07e-09	C	G	0.861774	21558	Kettunen et al., 2016
Total cholesterol in large HDL	rs67053123	0.092051	0.014556	3.9e-10	A	T	0.148501	21558	Kettunen et al., 2016
Total cholesterol in large HDL	rs261291	0.179384	0.010165	2.39e-68	C	T	0.373198	21558	Kettunen et al., 2016
Total cholesterol in large HDL	rs11632618	0.215139	0.023086	2.9e-20	A	G	0.059603	21558	Kettunen et al., 2016
Total cholesterol in large HDL	rs60439253	0.235306	0.028232	1.61e-16	T	C	0.035228	21558	Kettunen et al., 2016
Total cholesterol in large HDL	rs111543310	0.337634	0.048705	6.88e-12	C	T	0.015958	21558	Kettunen et al., 2016
Total cholesterol in large HDL	rs247617	0.209633	0.01079	1.93e-82	A	C	0.297513	21558	Kettunen et al., 2016
Total cholesterol in large HDL	rs6507939	0.094757	0.013468	3.34e-12	C	A	0.843394	21558	Kettunen et al., 2016
Total cholesterol in large HDL	rs429358	-0.091553	0.013419	1.46e-11	C	T	0.169994	21558	Kettunen et al., 2016
Total cholesterol in large HDL	rs6065904	-0.135338	0.011671	1.72e-30	A	G	0.228686	21558	Kettunen et al., 2016
Cholesterol esters in large HDL	rs6544366	0.066565	0.01146	9.62e-09	T	G	0.274622	19273	Kettunen et al., 2016
Cholesterol esters in large HDL	rs59347135	-0.184264	0.029776	9.82e-10	G	C	0.038681	19273	Kettunen et al., 2016
Cholesterol esters in large HDL	rs75551077	0.150089	0.018389	7.52e-16	C	G	0.086418	19273	Kettunen et al., 2016
Cholesterol esters in large HDL	rs174529	-0.082001	0.010539	1.53e-14	C	T	0.409265	19273	Kettunen et al., 2016
Cholesterol esters in large HDL	rs964184	0.085972	0.014598	5.99e-09	C	G	0.857677	19273	Kettunen et al., 2016
Cholesterol esters in large HDL	rs67053123	0.091286	0.014852	1.27e-09	A	T	0.147378	19273	Kettunen et al., 2016
Cholesterol esters in large HDL	rs261291	0.181235	0.010618	8.02e-64	C	T	0.376501	19273	Kettunen et al., 2016
Cholesterol esters in large HDL	rs11632618	0.218584	0.023568	5.13e-20	A	G	0.061802	19273	Kettunen et al., 2016
Cholesterol esters in large HDL	rs60439253	0.264327	0.029212	3.96e-19	T	C	0.03622	19273	Kettunen et al., 2016
Cholesterol esters in large HDL	rs111543310	0.339201	0.048733	6.2e-12	C	T	0.015958	19273	Kettunen et al., 2016
Cholesterol esters in large HDL	rs247617	0.208627	0.011386	2.9e-73	A	C	0.288773	19273	Kettunen et al., 2016
Cholesterol esters in large HDL	rs6507939	0.097365	0.013967	5.76e-12	C	A	0.839141	19273	Kettunen et al., 2016
Cholesterol esters in large HDL	rs429358	-0.090219	0.013862	1.29e-10	C	T	0.168024	19273	Kettunen et al., 2016
Cholesterol esters in large HDL	rs6065904	-0.1334	0.012222	4.17e-27	A	G	0.233223	19273	Kettunen et al., 2016
Free cholesterol in large HDL	rs6544366	0.062056	0.010993	2.3e-08	T	G	0.267871	21559	Kettunen et al., 2016
Free cholesterol in large HDL	rs6957745	0.076424	0.013281	1.23e-08	C	T	0.175606	21559	Kettunen et al., 2016
Free cholesterol in large HDL	rs59347135	-0.162555	0.028558	1.76e-08	G	C	0.043116	21559	Kettunen et al., 2016
Free cholesterol in large HDL	rs291	0.104066	0.011665	1.04e-18	C	T	0.231015	21559	Kettunen et al., 2016
Free cholesterol in large HDL	rs1883025	-0.070511	0.012444	2.04e-08	T	C	0.193654	21559	Kettunen et al., 2016
Free cholesterol in large HDL	rs174578	-0.081677	0.010039	8.02e-16	A	T	0.393563	21559	Kettunen et al., 2016
Free cholesterol in large HDL	rs964184	0.082982	0.014035	4.84e-09	C	G	0.861776	21559	Kettunen et al., 2016
Free cholesterol in large HDL	rs67053123	0.094605	0.014543	1.2e-10	A	T	0.148502	21559	Kettunen et al., 2016
Free cholesterol in large HDL	rs261291	0.180778	0.010154	1.47e-69	C	T	0.373196	21559	Kettunen et al., 2016
Free cholesterol in large HDL	rs11632618	0.221945	0.023066	1.65e-21	A	G	0.059602	21559	Kettunen et al., 2016
Free cholesterol in large HDL	rs60439253	0.240713	0.028204	2.96e-17	T	C	0.035227	21559	Kettunen et al., 2016
Free cholesterol in large HDL	rs111543310	0.332984	0.048653	1.25e-11	C	T	0.015958	21559	Kettunen et al., 2016
Free cholesterol in large HDL	rs247617	0.196555	0.010789	9.47e-73	A	C	0.297517	21559	Kettunen et al., 2016
Free cholesterol in large HDL	rs6507939	0.088972	0.013462	6.08e-11	C	A	0.843395	21559	Kettunen et al., 2016
Free cholesterol in large HDL	rs429358	-0.074117	0.013415	4.53e-08	C	T	0.169995	21559	Kettunen et al., 2016
Free cholesterol in large HDL	rs6065904	-0.134677	0.011662	2.86e-30	A	G	0.228684	21559	Kettunen et al., 2016
Total lipids in large HDL	rs59347135	-0.189026	0.029757	3.55e-10	G	C	0.038681	19273	Kettunen et al., 2016
Total lipids in large HDL	rs291	0.097805	0.012304	4.18e-15	C	T	0.227915	19273	Kettunen et al., 2016
Total lipids in large HDL	rs174578	-0.087829	0.01049	1.36e-16	A	T	0.40193	19273	Kettunen et al., 2016
Total lipids in large HDL	rs964184	0.086677	0.014585	4.4e-09	C	G	0.857677	19273	Kettunen et al., 2016
Total lipids in large HDL	rs67053123	0.094067	0.014841	3.88e-10	A	T	0.147378	19273	Kettunen et al., 2016
Total lipids in large HDL	rs1532085	-0.190744	0.01044	8.04e-73	G	A	0.594771	19273	Kettunen et al., 2016
Total lipids in large HDL	rs2070895	0.201616	0.01198	4.62e-62	A	G	0.24883	19273	Kettunen et al., 2016
Total lipids in large HDL	rs16940472	0.131386	0.020535	2.65e-10	A	C	0.093336	19273	Kettunen et al., 2016
Total lipids in large HDL	rs247617	0.206448	0.011382	8.57e-72	A	C	0.288773	19273	Kettunen et al., 2016
Total lipids in large HDL	rs6507939	0.102368	0.013956	4.37e-13	C	A	0.839141	19273	Kettunen et al., 2016
Total lipids in large HDL	rs429358	-0.082877	0.013854	3.48e-09	C	T	0.168024	19273	Kettunen et al., 2016
Total lipids in large HDL	rs6065904	-0.124992	0.012221	5.51e-24	A	G	0.233223	19273	Kettunen et al., 2016
Concentration of large HDL particles	rs59347135	-0.188843	0.029755	3.73e-10	G	C	0.038681	19273	Kettunen et al., 2016
Concentration of large HDL particles	rs291	0.097248	0.012303	6.05e-15	C	T	0.227915	19273	Kettunen et al., 2016
Concentration of large HDL particles	rs174578	-0.089135	0.010489	4.89e-17	A	T	0.40193	19273	Kettunen et al., 2016
Concentration of large HDL particles	rs964184	0.084316	0.014582	1.14e-08	C	G	0.857677	19273	Kettunen et al., 2016
Concentration of large HDL particles	rs67053123	0.093326	0.01484	5.37e-10	A	T	0.147378	19273	Kettunen et al., 2016
Concentration of large HDL particles	rs1532085	-0.19433	0.010435	1.57e-75	G	A	0.594771	19273	Kettunen et al., 2016
Concentration of large HDL particles	rs2070895	0.206256	0.011975	7.03e-65	A	G	0.24883	19273	Kettunen et al., 2016
Concentration of large HDL particles	rs16940472	0.130913	0.020533	3.1e-10	A	C	0.093336	19273	Kettunen et al., 2016
Concentration of large HDL particles	rs247617	0.203656	0.011384	7.6e-70	A	C	0.288773	19273	Kettunen et al., 2016
Concentration of large HDL particles	rs6507939	0.103777	0.013953	2.11e-13	C	A	0.839141	19273	Kettunen et al., 2016
Concentration of large HDL particles	rs429358	-0.081808	0.013854	5.57e-09	C	T	0.168024	19273	Kettunen et al., 2016
Concentration of large HDL particles	rs6065904	-0.120847	0.012221	1.64e-22	A	G	0.233223	19273	Kettunen et al., 2016
Phospholipids in large HDL	rs609526	-0.058709	0.010429	2.83e-08	A	T	0.440509	19273	Kettunen et al., 2016
Phospholipids in large HDL	rs59347135	-0.191461	0.029739	2.17e-10	G	C	0.038681	19273	Kettunen et al., 2016
Phospholipids in large HDL	rs291	0.098294	0.012296	3.18e-15	C	T	0.227915	19273	Kettunen et al., 2016
Phospholipids in large HDL	rs174578	-0.086248	0.010485	4.95e-16	A	T	0.40193	19273	Kettunen et al., 2016
Phospholipids in large HDL	rs964184	0.094038	0.014569	1.95e-10	C	G	0.857677	19273	Kettunen et al., 2016
Phospholipids in large HDL	rs67053123	0.090464	0.014833	1.8e-09	A	T	0.147378	19273	Kettunen et al., 2016
Phospholipids in large HDL	rs1532085	-0.18403	0.010441	1.02e-67	G	A	0.594771	19273	Kettunen et al., 2016
Phospholipids in large HDL	rs2070895	0.194737	0.011978	6.92e-58	A	G	0.24883	19273	Kettunen et al., 2016
Phospholipids in large HDL	rs16940472	0.1224	0.020526	4.08e-09	A	C	0.093336	19273	Kettunen et al., 2016
Phospholipids in large HDL	rs247617	0.201753	0.011379	1.67e-68	A	C	0.288773	19273	Kettunen et al., 2016
Phospholipids in large HDL	rs6507939	0.101778	0.013947	6.16e-13	C	A	0.839141	19273	Kettunen et al., 2016
Phospholipids in large HDL	rs429358	-0.079468	0.013848	1.52e-08	C	T	0.168024	19273	Kettunen et al., 2016
Phospholipids in large HDL	rs6065904	-0.103109	0.012223	8.83e-17	A	G	0.233223	19273	Kettunen et al., 2016
Total cholesterol in large LDL	rs193084249	0.179693	0.031247	1.48e-08	G	A	0.032129	21552	Kettunen et al., 2016
Total cholesterol in large LDL	rs190934192	-0.399134	0.039924	7.1e-23	A	G	0.023981	21552	Kettunen et al., 2016
Total cholesterol in large LDL	rs11591147	-0.523828	0.034717	5.69e-50	T	G	0.030715	21552	Kettunen et al., 2016
Total cholesterol in large LDL	rs553741	0.073671	0.010552	6.18e-12	C	G	0.626008	21552	Kettunen et al., 2016
Total cholesterol in large LDL	rs185415345	-0.171002	0.027271	6.61e-10	A	G	0.046556	21552	Kettunen et al., 2016
Total cholesterol in large LDL	rs3005923	-0.338023	0.036171	3.46e-20	A	G	0.027565	21552	Kettunen et al., 2016
Total cholesterol in large LDL	rs10449300	-0.060367	0.010803	3.73e-08	G	A	0.321516	21552	Kettunen et al., 2016
Total cholesterol in large LDL	rs629301	0.127798	0.011915	4.36e-26	T	G	0.779776	21552	Kettunen et al., 2016
Total cholesterol in large LDL	rs10184290	-0.096516	0.014583	7.14e-11	C	T	0.133428	21552	Kettunen et al., 2016
Total cholesterol in large LDL	rs934197	0.113771	0.010972	1.74e-24	A	G	0.287215	21552	Kettunen et al., 2016
Total cholesterol in large LDL	rs6756629	-0.141273	0.01819	2.03e-14	A	G	0.078231	21552	Kettunen et al., 2016
Total cholesterol in large LDL	rs144064722	0.232189	0.034026	1.82e-11	G	A	0.025283	21552	Kettunen et al., 2016
Total cholesterol in large LDL	rs182695896	0.29849	0.040831	6.05e-13	C	A	0.019221	21552	Kettunen et al., 2016
Total cholesterol in large LDL	rs79225634	0.086342	0.010463	4.42e-16	T	C	0.336995	21552	Kettunen et al., 2016
Total cholesterol in large LDL	rs73066442	0.073287	0.011449	2.9e-10	G	A	0.245776	21552	Kettunen et al., 2016
Total cholesterol in large LDL	rs2954022	-0.057868	0.009799	6.03e-09	A	C	0.484485	21552	Kettunen et al., 2016
Total cholesterol in large LDL	rs495828	0.07198	0.01175	1.61e-09	T	G	0.220826	21552	Kettunen et al., 2016
Total cholesterol in large LDL	rs3741298	-0.068881	0.011795	8.86e-09	T	C	0.778179	21552	Kettunen et al., 2016
Total cholesterol in large LDL	rs261334	-0.070284	0.011934	6.63e-09	C	G	0.775261	21552	Kettunen et al., 2016
Total cholesterol in large LDL	rs34042070	0.068986	0.012217	2.68e-08	G	C	0.20157	21552	Kettunen et al., 2016
Total cholesterol in large LDL	rs142130958	-0.232815	0.01635	1.07e-44	A	G	0.105488	21552	Kettunen et al., 2016
Total cholesterol in large LDL	rs137992968	-0.212845	0.033872	6.08e-10	T	C	0.022361	21552	Kettunen et al., 2016
Total cholesterol in large LDL	rs7412	-0.57267	0.025055	2.63e-112	T	C	0.056113	21552	Kettunen et al., 2016
Total cholesterol in large LDL	rs8106814	-0.103287	0.01439	1.57e-12	C	T	0.220661	21552	Kettunen et al., 2016
Total cholesterol in large LDL	rs2207132	0.14217	0.024523	1.13e-08	A	G	0.059698	21552	Kettunen et al., 2016
Cholesterol esters in large VLDL	rs193084249	0.182861	0.031243	8.68e-09	G	A	0.032129	19273	Kettunen et al., 2016
Cholesterol esters in large VLDL	rs190934192	-0.396971	0.039922	1.4e-22	A	G	0.023981	19273	Kettunen et al., 2016
Cholesterol esters in large VLDL	rs11591147	-0.51831	0.034723	8.6e-49	T	G	0.030715	19273	Kettunen et al., 2016
Cholesterol esters in large VLDL	rs553741	0.077665	0.010909	2.56e-12	C	G	0.624432	19273	Kettunen et al., 2016
Cholesterol esters in large VLDL	rs185415345	-0.173195	0.027268	4.24e-10	A	G	0.046556	19273	Kettunen et al., 2016
Cholesterol esters in large VLDL	rs3005923	-0.334651	0.03617	9.25e-20	A	G	0.027565	19273	Kettunen et al., 2016
Cholesterol esters in large VLDL	rs10449300	-0.064949	0.011123	9.4e-09	G	A	0.3354	19273	Kettunen et al., 2016
Cholesterol esters in large VLDL	rs629301	0.134858	0.012397	1.05e-26	T	G	0.783555	19273	Kettunen et al., 2016
Cholesterol esters in large VLDL	rs62120792	-0.092112	0.01492	1.28e-09	C	T	0.139114	19273	Kettunen et al., 2016
Cholesterol esters in large VLDL	rs934197	0.114845	0.01146	6.6e-23	A	G	0.284745	19273	Kettunen et al., 2016
Cholesterol esters in large VLDL	rs6756629	-0.13357	0.018792	2.78e-12	A	G	0.081568	19273	Kettunen et al., 2016
Cholesterol esters in large VLDL	rs144064722	0.230859	0.034023	2.53e-11	G	A	0.025283	19273	Kettunen et al., 2016
Cholesterol esters in large VLDL	rs182695896	0.292365	0.040827	1.91e-12	C	A	0.019221	19273	Kettunen et al., 2016
Cholesterol esters in large VLDL	rs79225634	0.093823	0.010801	1.33e-17	T	C	0.353218	19273	Kettunen et al., 2016
Cholesterol esters in large VLDL	rs73066442	0.069161	0.011942	1.24e-08	G	A	0.249027	19273	Kettunen et al., 2016
Cholesterol esters in large VLDL	rs2980860	-0.0651	0.010286	4.88e-10	G	A	0.48076	19273	Kettunen et al., 2016
Cholesterol esters in large VLDL	rs635634	0.074238	0.012819	1.24e-08	T	C	0.20054	19273	Kettunen et al., 2016
Cholesterol esters in large VLDL	rs3741298	-0.07376	0.012201	2.78e-09	T	C	0.771465	19273	Kettunen et al., 2016
Cholesterol esters in large VLDL	rs34042070	0.074023	0.012866	1.54e-08	G	C	0.19909	19273	Kettunen et al., 2016
Cholesterol esters in large VLDL	rs142130958	-0.236648	0.017214	1.19e-41	A	G	0.101869	19273	Kettunen et al., 2016
Cholesterol esters in large VLDL	rs137992968	-0.218228	0.034952	8.32e-10	T	C	0.022573	19273	Kettunen et al., 2016
Cholesterol esters in large VLDL	rs2965146	-0.058637	0.010544	4.56e-08	C	T	0.403621	19273	Kettunen et al., 2016
Cholesterol esters in large VLDL	rs7412	-0.571074	0.025746	1.54e-105	T	C	0.055504	19273	Kettunen et al., 2016
Cholesterol esters in large VLDL	rs8106814	-0.09969	0.014391	9.68e-12	C	T	0.220661	19273	Kettunen et al., 2016
Cholesterol esters in large VLDL	rs2207132	0.143134	0.02452	9.5e-09	A	G	0.059698	19273	Kettunen et al., 2016
Free cholesterol in large LDL	rs190934192	-0.398606	0.03994	8.28e-23	A	G	0.023981	21555	Kettunen et al., 2016
Free cholesterol in large LDL	rs11591147	-0.526401	0.034732	2.02e-50	T	G	0.030715	21555	Kettunen et al., 2016
Free cholesterol in large LDL	rs553741	0.073425	0.010557	7.35e-12	C	G	0.62601	21555	Kettunen et al., 2016
Free cholesterol in large LDL	rs185415345	-0.160924	0.027284	6.26e-09	A	G	0.046556	21555	Kettunen et al., 2016
Free cholesterol in large LDL	rs3005923	-0.335284	0.036187	7.06e-20	A	G	0.027565	21555	Kettunen et al., 2016
Free cholesterol in large LDL	rs629301	0.129065	0.011919	1.45e-26	T	G	0.779772	21555	Kettunen et al., 2016
Free cholesterol in large LDL	rs10184290	-0.100246	0.014588	1.3e-11	C	T	0.133421	21555	Kettunen et al., 2016
Free cholesterol in large LDL	rs934197	0.115695	0.010977	2.97e-25	A	G	0.287218	21555	Kettunen et al., 2016
Free cholesterol in large LDL	rs6756629	-0.141522	0.018198	1.86e-14	A	G	0.078227	21555	Kettunen et al., 2016
Free cholesterol in large LDL	rs144064722	0.231892	0.034034	1.93e-11	G	A	0.025283	21555	Kettunen et al., 2016
Free cholesterol in large LDL	rs185567543	0.31251	0.04181	1.81e-13	T	A	0.017852	21555	Kettunen et al., 2016
Free cholesterol in large LDL	rs79225634	0.083468	0.010469	4.05e-15	T	C	0.336976	21555	Kettunen et al., 2016
Free cholesterol in large LDL	rs73066442	0.073725	0.011453	2.29e-10	G	A	0.245772	21555	Kettunen et al., 2016
Free cholesterol in large LDL	rs2954022	-0.055659	0.009805	2.25e-08	A	C	0.484489	21555	Kettunen et al., 2016
Free cholesterol in large LDL	rs495828	0.074325	0.011751	4.67e-10	T	G	0.220822	21555	Kettunen et al., 2016
Free cholesterol in large LDL	rs261334	-0.080351	0.011935	3.33e-11	C	G	0.775268	21555	Kettunen et al., 2016
Free cholesterol in large LDL	rs142130958	-0.238766	0.016354	6.49e-47	A	G	0.105492	21555	Kettunen et al., 2016
Free cholesterol in large LDL	rs137992968	-0.224208	0.033881	7.12e-11	T	C	0.022361	21555	Kettunen et al., 2016
Free cholesterol in large LDL	rs2965155	-0.057482	0.010047	1.74e-08	C	T	0.446153	21555	Kettunen et al., 2016
Free cholesterol in large LDL	rs7412	-0.592793	0.025036	2.03e-120	T	C	0.056114	21555	Kettunen et al., 2016
Free cholesterol in large LDL	rs8106814	-0.109415	0.014392	6.96e-14	C	T	0.220661	21555	Kettunen et al., 2016
Free cholesterol in large LDL	rs2207132	0.136103	0.024534	4.65e-08	A	G	0.059698	21555	Kettunen et al., 2016
Total lipids in large LDL	rs193084249	0.177747	0.031258	2.25e-08	G	A	0.032129	19273	Kettunen et al., 2016
Total lipids in large LDL	rs190934192	-0.390778	0.039953	6.66e-22	A	G	0.023981	19273	Kettunen et al., 2016
Total lipids in large LDL	rs11591147	-0.516356	0.034738	2.07e-48	T	G	0.030715	19273	Kettunen et al., 2016
Total lipids in large LDL	rs553741	0.075014	0.010915	1.4e-11	C	G	0.624432	19273	Kettunen et al., 2016
Total lipids in large LDL	rs185415345	-0.163107	0.027284	4.14e-09	A	G	0.046556	19273	Kettunen et al., 2016
Total lipids in large LDL	rs3005923	-0.337848	0.036186	4.26e-20	A	G	0.027565	19273	Kettunen et al., 2016
Total lipids in large LDL	rs10449300	-0.06436	0.011128	1.29e-08	G	A	0.3354	19273	Kettunen et al., 2016
Total lipids in large LDL	rs629301	0.132521	0.012404	8e-26	T	G	0.783555	19273	Kettunen et al., 2016
Total lipids in large LDL	rs62120792	-0.093785	0.014926	6.47e-10	C	T	0.139114	19273	Kettunen et al., 2016
Total lipids in large LDL	rs934197	0.115894	0.011465	2.77e-23	A	G	0.284745	19273	Kettunen et al., 2016
Total lipids in large LDL	rs6756629	-0.131195	0.0188	6.79e-12	A	G	0.081568	19273	Kettunen et al., 2016
Total lipids in large LDL	rs144064722	0.241981	0.034034	2.72e-12	G	A	0.025283	19273	Kettunen et al., 2016
Total lipids in large LDL	rs182695896	0.316113	0.040842	2.72e-14	C	A	0.019221	19273	Kettunen et al., 2016
Total lipids in large LDL	rs79225634	0.091987	0.010807	5.75e-17	T	C	0.353218	19273	Kettunen et al., 2016
Total lipids in large LDL	rs73066442	0.072435	0.011947	2.49e-09	G	A	0.249027	19273	Kettunen et al., 2016
Total lipids in large LDL	rs2980860	-0.069642	0.010289	2.82e-11	G	A	0.48076	19273	Kettunen et al., 2016
Total lipids in large LDL	rs635634	0.076786	0.012824	3.91e-09	T	C	0.20054	19273	Kettunen et al., 2016
Total lipids in large LDL	rs3741298	-0.07587	0.012206	9.84e-10	T	C	0.771465	19273	Kettunen et al., 2016
Total lipids in large LDL	rs261334	-0.071919	0.012327	9.64e-09	C	G	0.769329	19273	Kettunen et al., 2016
Total lipids in large LDL	rs34042070	0.072208	0.012872	3.47e-08	G	C	0.19909	19273	Kettunen et al., 2016
Total lipids in large LDL	rs142130958	-0.239755	0.017221	1.11e-42	A	G	0.101869	19273	Kettunen et al., 2016
Total lipids in large LDL	rs137992968	-0.225797	0.034966	2.16e-10	T	C	0.022573	19273	Kettunen et al., 2016
Total lipids in large LDL	rs2965155	-0.05945	0.010485	2.47e-08	C	T	0.438699	19273	Kettunen et al., 2016
Total lipids in large LDL	rs7412	-0.572611	0.025756	4.82e-106	T	C	0.055504	19273	Kettunen et al., 2016
Total lipids in large LDL	rs8106814	-0.10614	0.014394	4.14e-13	C	T	0.220661	19273	Kettunen et al., 2016
Total lipids in large LDL	rs2207132	0.146056	0.024531	4.78e-09	A	G	0.059698	19273	Kettunen et al., 2016
Concentration of large LDL particles	rs193084249	0.175528	0.03126	3.32e-08	G	A	0.032129	19273	Kettunen et al., 2016
Concentration of large LDL particles	rs190934192	-0.38353	0.039967	3.7e-21	A	G	0.023981	19273	Kettunen et al., 2016
Concentration of large LDL particles	rs11591147	-0.508809	0.034744	4.46e-47	T	G	0.030715	19273	Kettunen et al., 2016
Concentration of large LDL particles	rs553741	0.072699	0.010916	5.7e-11	C	G	0.624432	19273	Kettunen et al., 2016
Concentration of large LDL particles	rs185415345	-0.157137	0.027289	1.47e-08	A	G	0.046556	19273	Kettunen et al., 2016
Concentration of large LDL particles	rs3005923	-0.335303	0.03619	7.88e-20	A	G	0.027565	19273	Kettunen et al., 2016
Concentration of large LDL particles	rs10449300	-0.06433	0.011129	1.3e-08	G	A	0.3354	19273	Kettunen et al., 2016
Concentration of large LDL particles	rs629301	0.129755	0.012405	7.79e-25	T	G	0.783555	19273	Kettunen et al., 2016
Concentration of large LDL particles	rs62120792	-0.092338	0.014927	1.16e-09	C	T	0.139114	19273	Kettunen et al., 2016
Concentration of large LDL particles	rs934197	0.115746	0.011466	3.03e-23	A	G	0.284745	19273	Kettunen et al., 2016
Concentration of large LDL particles	rs6756629	-0.129176	0.018799	1.38e-11	A	G	0.081568	19273	Kettunen et al., 2016
Concentration of large LDL particles	rs144064722	0.249005	0.034034	6.14e-13	G	A	0.025283	19273	Kettunen et al., 2016
Concentration of large LDL particles	rs182695896	0.329175	0.040841	2.21e-15	C	A	0.019221	19273	Kettunen et al., 2016
Concentration of large LDL particles	rs79225634	0.090415	0.010808	1.88e-16	T	C	0.353218	19273	Kettunen et al., 2016
Concentration of large LDL particles	rs73066442	0.072751	0.011947	2.1e-09	G	A	0.249027	19273	Kettunen et al., 2016
Concentration of large LDL particles	rs2980860	-0.072301	0.010289	4.75e-12	G	A	0.48076	19273	Kettunen et al., 2016
Concentration of large LDL particles	rs635634	0.077547	0.012824	2.71e-09	T	C	0.20054	19273	Kettunen et al., 2016
Concentration of large LDL particles	rs3741298	-0.080968	0.012205	6.76e-11	T	C	0.771465	19273	Kettunen et al., 2016
Concentration of large LDL particles	rs261334	-0.083509	0.012324	2.63e-11	C	G	0.769329	19273	Kettunen et al., 2016
Concentration of large LDL particles	rs142130958	-0.237683	0.017224	5.37e-42	A	G	0.101869	19273	Kettunen et al., 2016
Concentration of large LDL particles	rs137992968	-0.226129	0.034969	2e-10	T	C	0.022573	19273	Kettunen et al., 2016
Concentration of large LDL particles	rs2965155	-0.059257	0.010486	2.71e-08	C	T	0.438699	19273	Kettunen et al., 2016
Concentration of large LDL particles	rs7412	-0.558979	0.025776	4.52e-101	T	C	0.055504	19273	Kettunen et al., 2016
Concentration of large LDL particles	rs8106814	-0.106932	0.014394	2.71e-13	C	T	0.220661	19273	Kettunen et al., 2016
Concentration of large LDL particles	rs2207132	0.147119	0.024532	3.65e-09	A	G	0.059698	19273	Kettunen et al., 2016
Phospholipids in large LDL	rs193084249	0.173075	0.031279	4.89e-08	G	A	0.032129	21550	Kettunen et al., 2016
Phospholipids in large LDL	rs190934192	-0.377395	0.039997	1.37e-20	A	G	0.023981	21550	Kettunen et al., 2016
Phospholipids in large LDL	rs11591147	-0.505262	0.034777	1.47e-46	T	G	0.030715	21550	Kettunen et al., 2016
Phospholipids in large LDL	rs553741	0.068023	0.010563	2.17e-10	C	G	0.626007	21550	Kettunen et al., 2016
Phospholipids in large LDL	rs185415345	-0.157552	0.027304	1.28e-08	A	G	0.046556	21550	Kettunen et al., 2016
Phospholipids in large LDL	rs3005923	-0.327754	0.036217	4.56e-19	A	G	0.027565	21550	Kettunen et al., 2016
Phospholipids in large LDL	rs629301	0.12018	0.011929	2.97e-23	T	G	0.779779	21550	Kettunen et al., 2016
Phospholipids in large LDL	rs10184290	-0.09442	0.014597	1.81e-10	C	T	0.133432	21550	Kettunen et al., 2016
Phospholipids in large LDL	rs934197	0.113064	0.01098	3.21e-24	A	G	0.287213	21550	Kettunen et al., 2016
Phospholipids in large LDL	rs6756629	-0.133698	0.018212	4.57e-13	A	G	0.078233	21550	Kettunen et al., 2016
Phospholipids in large LDL	rs144064722	0.227362	0.03406	4.67e-11	G	A	0.025283	21550	Kettunen et al., 2016
Phospholipids in large LDL	rs182695896	0.301878	0.040884	3.35e-13	C	A	0.019221	21550	Kettunen et al., 2016
Phospholipids in large LDL	rs79225634	0.083487	0.010474	3.89e-15	T	C	0.337008	21550	Kettunen et al., 2016
Phospholipids in large LDL	rs73066442	0.075227	0.011459	9.67e-11	G	A	0.245779	21550	Kettunen et al., 2016
Phospholipids in large LDL	rs7842117	-0.055821	0.010002	3.75e-08	G	C	0.462004	21550	Kettunen et al., 2016
Phospholipids in large LDL	rs2954022	-0.064485	0.009804	8.92e-11	A	C	0.484482	21550	Kettunen et al., 2016
Phospholipids in large LDL	rs635634	0.078644	0.012373	3.7e-10	T	C	0.198434	21550	Kettunen et al., 2016
Phospholipids in large LDL	rs3741298	-0.077936	0.011803	7.54e-11	T	C	0.778174	21550	Kettunen et al., 2016
Phospholipids in large LDL	rs261334	-0.08136	0.011944	1.87e-11	C	G	0.775257	21550	Kettunen et al., 2016
Phospholipids in large LDL	rs142130958	-0.231537	0.016366	3.1e-44	A	G	0.105485	21550	Kettunen et al., 2016
Phospholipids in large LDL	rs79915079	-0.217622	0.032862	6.63e-11	A	G	0.024313	21550	Kettunen et al., 2016
Phospholipids in large LDL	rs7412	-0.551553	0.025105	3.97e-104	T	C	0.056112	21550	Kettunen et al., 2016
Phospholipids in large LDL	rs8106814	-0.107346	0.014401	2e-13	C	T	0.220661	21550	Kettunen et al., 2016
Phospholipids in large LDL	rs2207132	0.144336	0.024547	6.75e-09	A	G	0.059698	21550	Kettunen et al., 2016
Total cholesterol in large VLDL	rs10889331	0.086319	0.011789	3.81e-13	T	G	0.693034	21235	Kettunen et al., 2016
Total cholesterol in large VLDL	rs4296389	-0.07425	0.010621	4.11e-12	T	C	0.312989	21235	Kettunen et al., 2016
Total cholesterol in large VLDL	rs1260326	-0.089123	0.010287	8.49e-18	C	T	0.639165	21235	Kettunen et al., 2016
Total cholesterol in large VLDL	rs9472125	-0.09302	0.016265	1.41e-08	T	C	0.166066	21235	Kettunen et al., 2016
Total cholesterol in large VLDL	rs34482346	-0.128238	0.015396	1.44e-16	C	G	0.120914	21235	Kettunen et al., 2016
Total cholesterol in large VLDL	rs76975037	-0.147945	0.017556	6.37e-17	A	C	0.087141	21235	Kettunen et al., 2016
Total cholesterol in large VLDL	rs2001945	-0.058002	0.009934	7e-09	C	G	0.561322	21235	Kettunen et al., 2016
Total cholesterol in large VLDL	rs964184	-0.213831	0.01408	2.7e-51	C	G	0.861792	21235	Kettunen et al., 2016
Total cholesterol in large VLDL	rs821840	-0.09217	0.011717	6.1e-15	G	A	0.263977	21235	Kettunen et al., 2016
Total cholesterol in large VLDL	rs72999033	-0.149568	0.021148	2.31e-12	T	C	0.059375	21235	Kettunen et al., 2016
Total cholesterol in large VLDL	rs438811	0.09405	0.012173	1.82e-14	T	C	0.233745	21235	Kettunen et al., 2016
Cholesterol esters in large VLDL	rs7527004	0.078735	0.01121	3.96e-12	A	G	0.69712	18960	Kettunen et al., 2016
Cholesterol esters in large VLDL	rs4296389	-0.081658	0.011066	3.11e-13	T	C	0.320094	18960	Kettunen et al., 2016
Cholesterol esters in large VLDL	rs1260326	-0.082986	0.010722	2.08e-14	C	T	0.636812	18960	Kettunen et al., 2016
Cholesterol esters in large VLDL	rs34482346	-0.126108	0.016022	7.49e-15	C	G	0.120166	18960	Kettunen et al., 2016
Cholesterol esters in large VLDL	rs1569209	-0.193723	0.021472	4.94e-19	G	T	0.062761	18960	Kettunen et al., 2016
Cholesterol esters in large VLDL	rs2980860	-0.059865	0.010358	1.13e-08	G	A	0.480838	18960	Kettunen et al., 2016
Cholesterol esters in large VLDL	rs964184	-0.218633	0.014601	1.53e-49	C	G	0.857648	18960	Kettunen et al., 2016
Cholesterol esters in large VLDL	rs821840	-0.105599	0.012267	1.82e-17	G	A	0.256242	18960	Kettunen et al., 2016
Cholesterol esters in large VLDL	rs77697917	0.213875	0.037272	1.44e-08	T	C	0.02331	18960	Kettunen et al., 2016
Cholesterol esters in large VLDL	rs116843064	-0.195947	0.035302	4.17e-08	A	G	0.029132	18960	Kettunen et al., 2016
Cholesterol esters in large VLDL	rs72999033	-0.148049	0.021539	1.12e-11	T	C	0.061332	18960	Kettunen et al., 2016
Cholesterol esters in large VLDL	rs483082	0.096496	0.012537	2.88e-14	T	G	0.229485	18960	Kettunen et al., 2016
Free cholesterol in large VLDL	rs1168041	0.090489	0.011287	1.91e-15	C	T	0.721564	21238	Kettunen et al., 2016
Free cholesterol in large VLDL	rs4296389	-0.071452	0.010619	2.56e-11	T	C	0.31298	21238	Kettunen et al., 2016
Free cholesterol in large VLDL	rs1260326	-0.094592	0.010276	7.17e-20	C	T	0.639168	21238	Kettunen et al., 2016
Free cholesterol in large VLDL	rs10455872	-0.158162	0.028087	2.38e-08	G	A	0.040796	21238	Kettunen et al., 2016
Free cholesterol in large VLDL	rs3812316	-0.124841	0.015244	4.73e-16	G	C	0.124674	21238	Kettunen et al., 2016
Free cholesterol in large VLDL	rs76975037	-0.139798	0.017549	2.87e-15	A	C	0.087147	21238	Kettunen et al., 2016
Free cholesterol in large VLDL	rs2001945	-0.057216	0.009931	1.12e-08	C	G	0.561324	21238	Kettunen et al., 2016
Free cholesterol in large VLDL	rs41293995	-0.178494	0.03182	2.69e-08	A	C	0.030934	21238	Kettunen et al., 2016
Free cholesterol in large VLDL	rs964184	-0.208882	0.014075	5.18e-49	C	G	0.861797	21238	Kettunen et al., 2016
Free cholesterol in large VLDL	rs821840	-0.070511	0.011721	2.47e-09	G	A	0.263986	21238	Kettunen et al., 2016
Free cholesterol in large VLDL	rs72999033	-0.156514	0.021142	2.17e-13	T	C	0.059373	21238	Kettunen et al., 2016
Free cholesterol in large VLDL	rs438811	0.092509	0.012171	4.92e-14	T	C	0.23375	21238	Kettunen et al., 2016
Total lipids in large VLDL	rs11207978	-0.08205	0.013081	5.16e-10	C	T	0.189329	18960	Kettunen et al., 2016
Total lipids in large VLDL	rs1260326	-0.087687	0.010707	4.9e-16	C	T	0.636812	18960	Kettunen et al., 2016
Total lipids in large VLDL	rs9472125	-0.092682	0.016258	1.63e-08	T	C	0.166066	18960	Kettunen et al., 2016
Total lipids in large VLDL	rs10455872	-0.163487	0.028078	8e-09	G	A	0.040796	18960	Kettunen et al., 2016
Total lipids in large VLDL	rs34437827	-0.102793	0.013689	1.01e-13	G	A	0.175208	18960	Kettunen et al., 2016
Total lipids in large VLDL	rs115849089	-0.137752	0.017275	2.79e-15	A	G	0.101349	18960	Kettunen et al., 2016
Total lipids in large VLDL	rs964184	-0.208205	0.014606	2.62e-45	C	G	0.857648	18960	Kettunen et al., 2016
Total lipids in large VLDL	rs16996148	-0.134373	0.020709	1.29e-10	T	G	0.066056	18960	Kettunen et al., 2016
Total lipids in large VLDL	rs483082	0.087802	0.012533	3.91e-12	T	G	0.229485	18960	Kettunen et al., 2016
Concentration of large VLDL particles	rs35529421	-0.087503	0.011257	2.01e-14	A	T	0.296639	18960	Kettunen et al., 2016
Concentration of large VLDL particles	rs4296389	-0.068536	0.011079	1.14e-09	T	C	0.320094	18960	Kettunen et al., 2016
Concentration of large VLDL particles	rs1260326	-0.098251	0.010722	1.9e-19	C	T	0.636812	18960	Kettunen et al., 2016
Concentration of large VLDL particles	rs55730499	-0.161095	0.028225	1.94e-08	T	C	0.040951	18960	Kettunen et al., 2016
Concentration of large VLDL particles	rs13234157	-0.119913	0.015961	1.43e-13	A	C	0.122768	18960	Kettunen et al., 2016
Concentration of large VLDL particles	rs115849089	-0.139462	0.017303	2.15e-15	A	G	0.101349	18960	Kettunen et al., 2016
Concentration of large VLDL particles	rs2980882	-0.060145	0.01037	1.14e-08	G	A	0.484411	18960	Kettunen et al., 2016
Concentration of large VLDL particles	rs964184	-0.218147	0.014622	7.79e-49	C	G	0.857648	18960	Kettunen et al., 2016
Concentration of large VLDL particles	rs56255430	-0.143769	0.020988	1.57e-11	C	A	0.064574	18960	Kettunen et al., 2016
Concentration of large VLDL particles	rs439401	0.084263	0.011366	2.96e-13	C	T	0.691322	18960	Kettunen et al., 2016
Phospholipids in large VLDL	rs4350231	-0.077306	0.010745	9.56e-13	A	G	0.301343	21239	Kettunen et al., 2016
Phospholipids in large VLDL	rs1260326	-0.096815	0.010277	9.13e-21	C	T	0.639169	21239	Kettunen et al., 2016
Phospholipids in large VLDL	rs9472125	-0.095551	0.016614	1.16e-08	T	C	0.165755	21239	Kettunen et al., 2016
Phospholipids in large VLDL	rs34437827	-0.095721	0.013229	7.09e-13	G	A	0.183461	21239	Kettunen et al., 2016
Phospholipids in large VLDL	rs76975037	-0.156154	0.017546	1.06e-18	A	C	0.087149	21239	Kettunen et al., 2016
Phospholipids in large VLDL	rs964184	-0.210403	0.014078	9.37e-50	C	G	0.861799	21239	Kettunen et al., 2016
Phospholipids in large VLDL	rs821840	-0.068488	0.011719	6.73e-09	G	A	0.263989	21239	Kettunen et al., 2016
Phospholipids in large VLDL	rs56255430	-0.144112	0.020954	8.96e-12	C	A	0.064574	21239	Kettunen et al., 2016
Phospholipids in large VLDL	rs438811	0.094881	0.012171	1.05e-14	T	C	0.233751	21239	Kettunen et al., 2016
Triglycerides in large VLDL	rs4350231	-0.071041	0.010743	5.45e-11	A	G	0.301343	21239	Kettunen et al., 2016
Triglycerides in large VLDL	rs1260326	-0.094208	0.010278	9.83e-20	C	T	0.639169	21239	Kettunen et al., 2016
Triglycerides in large VLDL	rs9472125	-0.09079	0.016262	3.08e-08	T	C	0.166066	21239	Kettunen et al., 2016
Triglycerides in large VLDL	rs10455872	-0.165212	0.028081	5.39e-09	G	A	0.040796	21239	Kettunen et al., 2016
Triglycerides in large VLDL	rs34346326	-0.110301	0.013161	9.42e-17	C	T	0.172887	21239	Kettunen et al., 2016
Triglycerides in large VLDL	rs17411024	-0.154101	0.017816	9.64e-18	A	G	0.086761	21239	Kettunen et al., 2016
Triglycerides in large VLDL	rs964184	-0.206307	0.014077	6.99e-48	C	G	0.861799	21239	Kettunen et al., 2016
Triglycerides in large VLDL	rs72999033	-0.132846	0.021144	4.64e-10	T	C	0.059372	21239	Kettunen et al., 2016
Triglycerides in large VLDL	rs438811	0.089567	0.012171	2.92e-13	T	C	0.233751	21239	Kettunen et al., 2016
18:2, linoleic acid (LA)	rs190934192	-0.248268	0.043367	1.32e-08	A	G	0.027535	13527	Kettunen et al., 2016
18:2, linoleic acid (LA)	rs17414716	-0.300064	0.037805	3.26e-15	G	A	0.028489	13527	Kettunen et al., 2016
18:2, linoleic acid (LA)	rs12239737	-0.100493	0.014041	1.2e-12	A	T	0.260158	13527	Kettunen et al., 2016
18:2, linoleic acid (LA)	rs4296389	-0.081438	0.013081	6.37e-10	T	C	0.325777	13527	Kettunen et al., 2016
18:2, linoleic acid (LA)	rs1260326	-0.082178	0.01269	1.28e-10	C	T	0.636686	13527	Kettunen et al., 2016
18:2, linoleic acid (LA)	rs144064722	0.230203	0.039539	7.45e-09	G	A	0.026298	13527	Kettunen et al., 2016
18:2, linoleic acid (LA)	rs79225634	0.096057	0.012933	1.66e-13	T	C	0.35159	13527	Kettunen et al., 2016
18:2, linoleic acid (LA)	rs99780	0.148368	0.012472	3.35e-32	T	C	0.401006	13527	Kettunen et al., 2016
18:2, linoleic acid (LA)	rs964184	-0.193421	0.01729	1.14e-28	C	G	0.856199	13527	Kettunen et al., 2016
18:2, linoleic acid (LA)	rs174418	-0.086064	0.012538	9.42e-12	C	T	0.562555	13527	Kettunen et al., 2016
18:2, linoleic acid (LA)	rs1800588	0.129233	0.014469	7.41e-19	T	C	0.24922	13527	Kettunen et al., 2016
18:2, linoleic acid (LA)	rs821840	0.083597	0.014639	1.43e-08	G	A	0.25211	13527	Kettunen et al., 2016
18:2, linoleic acid (LA)	rs10402112	-0.171088	0.021087	7.9e-16	A	T	0.09963	13527	Kettunen et al., 2016
18:2, linoleic acid (LA)	rs76366838	0.287426	0.049651	9.06e-09	A	G	0.018475	13527	Kettunen et al., 2016
18:2, linoleic acid (LA)	rs7412	-0.295042	0.028251	3.4e-25	T	C	0.057292	13527	Kettunen et al., 2016
18:2, linoleic acid (LA)	rs144723570	-0.332453	0.059815	3.42e-08	T	C	0.01117	13527	Kettunen et al., 2016
Lactate	rs1260326	-0.057714	0.009968	7.23e-09	C	T	0.638929	24871	Kettunen et al., 2016
Lactate	rs762523	0.053168	0.009672	3.96e-08	G	A	0.660497	24871	Kettunen et al., 2016
Total cholesterol in LDL	rs193084249	0.180124	0.03124	1.42e-08	G	A	0.032129	21559	Kettunen et al., 2016
Total cholesterol in LDL	rs190934192	-0.388516	0.039918	1.04e-21	A	G	0.023981	21559	Kettunen et al., 2016
Total cholesterol in LDL	rs11591147	-0.515236	0.03472	2.85e-48	T	G	0.030715	21559	Kettunen et al., 2016
Total cholesterol in LDL	rs553741	0.06927	0.010542	1.03e-10	C	G	0.626013	21559	Kettunen et al., 2016
Total cholesterol in LDL	rs185415345	-0.168105	0.027267	1.33e-09	A	G	0.046556	21559	Kettunen et al., 2016
Total cholesterol in LDL	rs3005923	-0.329132	0.036167	3.54e-19	A	G	0.027565	21559	Kettunen et al., 2016
Total cholesterol in LDL	rs629301	0.127323	0.011902	6.81e-26	T	G	0.779766	21559	Kettunen et al., 2016
Total cholesterol in LDL	rs10184290	-0.093146	0.014571	3.24e-10	C	T	0.133412	21559	Kettunen et al., 2016
Total cholesterol in LDL	rs934197	0.119953	0.010962	5.14e-27	A	G	0.287222	21559	Kettunen et al., 2016
Total cholesterol in LDL	rs6756629	-0.142544	0.018173	1.22e-14	A	G	0.078221	21559	Kettunen et al., 2016
Total cholesterol in LDL	rs144064722	0.241631	0.034014	2.82e-12	G	A	0.025283	21559	Kettunen et al., 2016
Total cholesterol in LDL	rs182695896	0.311232	0.040811	6.37e-14	C	A	0.019221	21559	Kettunen et al., 2016
Total cholesterol in LDL	rs10056811	0.08841	0.01036	4.74e-17	A	G	0.341019	21559	Kettunen et al., 2016
Total cholesterol in LDL	rs73066442	0.071078	0.011433	9.71e-10	G	A	0.245767	21559	Kettunen et al., 2016
Total cholesterol in LDL	rs73107473	0.077046	0.013419	1.63e-08	A	G	0.181308	21559	Kettunen et al., 2016
Total cholesterol in LDL	rs2954027	-0.060395	0.0098	1.35e-09	A	T	0.484601	21559	Kettunen et al., 2016
Total cholesterol in LDL	rs62523994	0.057408	0.010139	2.57e-08	A	G	0.388871	21559	Kettunen et al., 2016
Total cholesterol in LDL	rs635634	0.069575	0.012347	2.99e-08	T	C	0.198427	21559	Kettunen et al., 2016
Total cholesterol in LDL	rs964184	-0.087606	0.014015	7.88e-10	C	G	0.861776	21559	Kettunen et al., 2016
Total cholesterol in LDL	rs112635299	0.232048	0.039655	8.66e-09	T	G	0.017688	21559	Kettunen et al., 2016
Total cholesterol in LDL	rs142130958	-0.23071	0.016326	6.16e-44	A	G	0.105498	21559	Kettunen et al., 2016
Total cholesterol in LDL	rs137992968	-0.209489	0.033828	1.13e-09	T	C	0.022361	21559	Kettunen et al., 2016
Total cholesterol in LDL	rs2965155	-0.055883	0.010032	4.28e-08	C	T	0.446165	21559	Kettunen et al., 2016
Total cholesterol in LDL	rs7412	-0.591882	0.025059	1.75e-119	T	C	0.056115	21559	Kettunen et al., 2016
Total cholesterol in LDL	rs8106814	-0.102753	0.014389	2.17e-12	C	T	0.220661	21559	Kettunen et al., 2016
Total cholesterol in LDL	rs2207132	0.139733	0.024519	2.08e-08	A	G	0.059698	21559	Kettunen et al., 2016
Mean diameter for LDL particles	rs1260326	0.064941	0.010639	1.39e-09	C	T	0.636562	19273	Kettunen et al., 2016
Mean diameter for LDL particles	rs28456	-0.060546	0.010676	1.82e-08	G	A	0.368426	19273	Kettunen et al., 2016
Mean diameter for LDL particles	rs10468017	0.179773	0.011123	6.33e-58	T	C	0.313616	19273	Kettunen et al., 2016
Mean diameter for LDL particles	rs633695	0.129516	0.011343	9.01e-30	G	A	0.293077	19273	Kettunen et al., 2016
Mean diameter for LDL particles	rs17269425	0.15847	0.026678	3.76e-09	G	A	0.039914	19273	Kettunen et al., 2016
Mean diameter for LDL particles	rs111543310	0.290864	0.048748	3.2e-09	C	T	0.015958	19273	Kettunen et al., 2016
Mean diameter for LDL particles	rs12149545	-0.10259	0.011427	5.13e-19	A	G	0.28474	19273	Kettunen et al., 2016
Mean diameter for LDL particles	rs75627662	-0.085031	0.012914	6.4e-11	T	C	0.20694	19273	Kettunen et al., 2016
Leucine	rs1260326	-0.079808	0.009937	1.07e-15	C	T	0.638971	24728	Kettunen et al., 2016
Leucine	rs17789027	0.108594	0.009541	6.16e-30	G	A	0.384329	24728	Kettunen et al., 2016
Leucine	rs12325419	-0.082062	0.014985	4.55e-08	A	G	0.120221	24728	Kettunen et al., 2016
Total cholesterol in medium HDL	rs590820	-0.057644	0.010122	1.71e-08	G	A	0.436587	21558	Kettunen et al., 2016
Total cholesterol in medium HDL	rs2126259	0.093645	0.014443	1.36e-10	C	T	0.868898	21558	Kettunen et al., 2016
Total cholesterol in medium HDL	rs75835816	-0.23801	0.038113	6.27e-10	C	G	0.0194	21558	Kettunen et al., 2016
Total cholesterol in medium HDL	rs247617	0.165375	0.010812	7.55e-52	A	C	0.297513	21558	Kettunen et al., 2016
Total cholesterol in medium HDL	rs4939883	0.073095	0.012957	2.32e-08	C	T	0.830956	21558	Kettunen et al., 2016
Total cholesterol in medium HDL	rs429358	-0.08335	0.013401	7.33e-10	C	T	0.169994	21558	Kettunen et al., 2016
Cholesterol esters in medium HDL	rs1367117	-0.066226	0.011469	1.09e-08	A	G	0.284518	19273	Kettunen et al., 2016
Cholesterol esters in medium HDL	rs2126259	0.088876	0.014847	3.11e-09	C	T	0.861881	19273	Kettunen et al., 2016
Cholesterol esters in medium HDL	rs75835816	-0.233431	0.038111	1.33e-09	C	G	0.0194	19273	Kettunen et al., 2016
Cholesterol esters in medium HDL	rs964184	0.084235	0.01456	1.02e-08	C	G	0.857677	19273	Kettunen et al., 2016
Cholesterol esters in medium HDL	rs247617	0.160557	0.011396	3.15e-44	A	C	0.288773	19273	Kettunen et al., 2016
Cholesterol esters in medium HDL	rs429358	-0.080698	0.013834	7.73e-09	C	T	0.168024	19273	Kettunen et al., 2016
Cholesterol esters in medium HDL	rs6073966	0.086871	0.014607	3.93e-09	T	C	0.143985	19273	Kettunen et al., 2016
Free cholesterol in medium HDL	rs590820	-0.061641	0.010121	1.59e-09	G	A	0.436583	21559	Kettunen et al., 2016
Free cholesterol in medium HDL	rs9987289	0.107267	0.015122	2.08e-12	G	A	0.881901	21559	Kettunen et al., 2016
Free cholesterol in medium HDL	rs75835816	-0.227901	0.038116	3.13e-09	C	G	0.0194	21559	Kettunen et al., 2016
Free cholesterol in medium HDL	rs247617	0.158606	0.010817	7.52e-48	A	C	0.297517	21559	Kettunen et al., 2016
Free cholesterol in medium HDL	rs4939884	0.082776	0.012938	2.31e-10	C	T	0.830432	21559	Kettunen et al., 2016
Total lipids in medium HDL	rs9987289	0.094746	0.015496	1.38e-09	G	A	0.874954	19273	Kettunen et al., 2016
Total lipids in medium HDL	rs75835816	-0.218267	0.038134	1.42e-08	C	G	0.0194	19273	Kettunen et al., 2016
Total lipids in medium HDL	rs247617	0.13559	0.011418	5.7e-32	A	C	0.288773	19273	Kettunen et al., 2016
Total lipids in medium HDL	rs6507939	0.086952	0.01394	6.4e-10	C	A	0.839141	19273	Kettunen et al., 2016
Total lipids in medium HDL	rs6073966	0.099646	0.014609	1.4e-11	T	C	0.143985	19273	Kettunen et al., 2016
Concentration of medium HDL particles	rs9987289	0.09116	0.0155	5.57e-09	G	A	0.874954	19273	Kettunen et al., 2016
Concentration of medium HDL particles	rs247617	0.120476	0.01143	1.49e-25	A	C	0.288773	19273	Kettunen et al., 2016
Concentration of medium HDL particles	rs6507939	0.091848	0.013942	6.59e-11	C	A	0.839141	19273	Kettunen et al., 2016
Concentration of medium HDL particles	rs6073966	0.103909	0.01461	1.8e-12	T	C	0.143985	19273	Kettunen et al., 2016
Phospholipids in medium HDL	rs12239737	-0.063604	0.011146	1.57e-08	A	T	0.269608	21558	Kettunen et al., 2016
Phospholipids in medium HDL	rs9987289	0.098688	0.015136	1.05e-10	G	A	0.881898	21558	Kettunen et al., 2016
Phospholipids in medium HDL	rs75835816	-0.211733	0.038142	3.8e-08	C	G	0.0194	21558	Kettunen et al., 2016
Phospholipids in medium HDL	rs247617	0.134355	0.010834	1.04e-34	A	C	0.297513	21558	Kettunen et al., 2016
Phospholipids in medium HDL	rs77960347	0.38986	0.066411	6.03e-09	G	A	0.005817	21558	Kettunen et al., 2016
Phospholipids in medium HDL	rs4939884	0.092992	0.012945	1.1e-12	C	T	0.830432	21558	Kettunen et al., 2016
Phospholipids in medium HDL	rs6073958	0.077692	0.012327	4.27e-10	C	T	0.195889	21558	Kettunen et al., 2016
Total cholesterol in medium LDL	rs193084249	0.181752	0.031237	1.04e-08	G	A	0.032129	21559	Kettunen et al., 2016
Total cholesterol in medium LDL	rs190934192	-0.385199	0.039913	2.23e-21	A	G	0.023981	21559	Kettunen et al., 2016
Total cholesterol in medium LDL	rs11591147	-0.509737	0.034729	2.83e-47	T	G	0.030715	21559	Kettunen et al., 2016
Total cholesterol in medium LDL	rs553741	0.069153	0.010548	1.13e-10	C	G	0.626013	21559	Kettunen et al., 2016
Total cholesterol in medium LDL	rs185415345	-0.167603	0.027265	1.48e-09	A	G	0.046556	21559	Kettunen et al., 2016
Total cholesterol in medium LDL	rs3005923	-0.319973	0.036167	3.24e-18	A	G	0.027565	21559	Kettunen et al., 2016
Total cholesterol in medium LDL	rs629301	0.126377	0.011908	1.62e-25	T	G	0.779766	21559	Kettunen et al., 2016
Total cholesterol in medium LDL	rs10184290	-0.08929	0.014577	1.69e-09	C	T	0.133412	21559	Kettunen et al., 2016
Total cholesterol in medium LDL	rs934197	0.11307	0.010965	3.5e-24	A	G	0.287222	21559	Kettunen et al., 2016
Total cholesterol in medium LDL	rs76866386	-0.142238	0.018183	1.42e-14	C	T	0.078453	21559	Kettunen et al., 2016
Total cholesterol in medium LDL	rs144064722	0.248859	0.03462	1.54e-12	G	A	0.025327	21559	Kettunen et al., 2016
Total cholesterol in medium LDL	rs182695896	0.324551	0.041708	1.95e-14	C	A	0.019088	21559	Kettunen et al., 2016
Total cholesterol in medium LDL	rs12916	0.083511	0.00998	1.86e-16	C	T	0.424167	21559	Kettunen et al., 2016
Total cholesterol in medium LDL	rs73066442	0.071475	0.011442	8.03e-10	G	A	0.245767	21559	Kettunen et al., 2016
Total cholesterol in medium LDL	rs2980875	-0.057881	0.009781	5.86e-09	G	A	0.484526	21559	Kettunen et al., 2016
Total cholesterol in medium LDL	rs3741298	-0.072431	0.011784	1.49e-09	T	C	0.778198	21559	Kettunen et al., 2016
Total cholesterol in medium LDL	rs112635299	0.23739	0.039692	4.03e-09	T	G	0.017688	21559	Kettunen et al., 2016
Total cholesterol in medium LDL	rs142130958	-0.221004	0.016344	2.19e-40	A	G	0.105498	21559	Kettunen et al., 2016
Total cholesterol in medium LDL	rs137992968	-0.203602	0.033859	3.32e-09	T	C	0.022361	21559	Kettunen et al., 2016
Total cholesterol in medium LDL	rs2965146	-0.055695	0.009995	4.22e-08	C	T	0.410662	21559	Kettunen et al., 2016
Total cholesterol in medium LDL	rs7412	-0.564623	0.025081	9.52e-109	T	C	0.056115	21559	Kettunen et al., 2016
Total cholesterol in medium LDL	rs8106814	-0.101241	0.014388	4.47e-12	C	T	0.220661	21559	Kettunen et al., 2016
Total cholesterol in medium LDL	rs2207132	0.13721	0.024516	3.69e-08	A	G	0.059698	21559	Kettunen et al., 2016
Cholesterol esters in medium LDL	rs193084249	0.180624	0.031248	1.32e-08	G	A	0.032129	19273	Kettunen et al., 2016
Cholesterol esters in medium LDL	rs190934192	-0.385919	0.039931	2.05e-21	A	G	0.023981	19273	Kettunen et al., 2016
Cholesterol esters in medium LDL	rs11591147	-0.506389	0.034749	1.39e-46	T	G	0.030715	19273	Kettunen et al., 2016
Cholesterol esters in medium LDL	rs553741	0.072529	0.010913	6.39e-11	C	G	0.624432	19273	Kettunen et al., 2016
Cholesterol esters in medium LDL	rs185415345	-0.166772	0.027274	1.84e-09	A	G	0.046556	19273	Kettunen et al., 2016
Cholesterol esters in medium LDL	rs3005923	-0.320329	0.036183	3.19e-18	A	G	0.027565	19273	Kettunen et al., 2016
Cholesterol esters in medium LDL	rs10449300	-0.062632	0.011126	3.12e-08	G	A	0.3354	19273	Kettunen et al., 2016
Cholesterol esters in medium LDL	rs629301	0.133591	0.012399	3.17e-26	T	G	0.783555	19273	Kettunen et al., 2016
Cholesterol esters in medium LDL	rs62120792	-0.086121	0.014925	1.4e-08	C	T	0.139114	19273	Kettunen et al., 2016
Cholesterol esters in medium LDL	rs934197	0.112747	0.011463	4e-22	A	G	0.284745	19273	Kettunen et al., 2016
Cholesterol esters in medium LDL	rs6756629	-0.1345	0.018786	1.94e-12	A	G	0.081568	19273	Kettunen et al., 2016
Cholesterol esters in medium LDL	rs144064722	0.249694	0.034015	5.31e-13	G	A	0.025283	19273	Kettunen et al., 2016
Cholesterol esters in medium LDL	rs182695896	0.315871	0.040818	2.78e-14	C	A	0.019221	19273	Kettunen et al., 2016
Cholesterol esters in medium LDL	rs79225634	0.092145	0.010803	5.03e-17	T	C	0.353218	19273	Kettunen et al., 2016
Cholesterol esters in medium LDL	rs73066442	0.06736	0.011945	2.95e-08	G	A	0.249027	19273	Kettunen et al., 2016
Cholesterol esters in medium LDL	rs2980860	-0.067888	0.010286	8.66e-11	G	A	0.48076	19273	Kettunen et al., 2016
Cholesterol esters in medium LDL	rs3741298	-0.083083	0.0122	2.15e-11	T	C	0.771465	19273	Kettunen et al., 2016
Cholesterol esters in medium LDL	rs112635299	0.245966	0.041611	6.19e-09	T	G	0.017866	19273	Kettunen et al., 2016
Cholesterol esters in medium LDL	rs34042070	0.072196	0.012869	3.47e-08	G	C	0.19909	19273	Kettunen et al., 2016
Cholesterol esters in medium LDL	rs142130958	-0.230926	0.017222	1.06e-39	A	G	0.101869	19273	Kettunen et al., 2016
Cholesterol esters in medium LDL	rs137992968	-0.211675	0.03496	2.63e-09	T	C	0.022573	19273	Kettunen et al., 2016
Cholesterol esters in medium LDL	rs7412	-0.546228	0.025786	2.04e-96	T	C	0.055504	19273	Kettunen et al., 2016
Cholesterol esters in medium LDL	rs8106814	-0.098507	0.014394	1.72e-11	C	T	0.220661	19273	Kettunen et al., 2016
Cholesterol esters in medium LDL	rs2207132	0.14166	0.024524	1.35e-08	A	G	0.059698	19273	Kettunen et al., 2016
Total lipids in medium LDL	rs193084249	0.180641	0.031238	1.32e-08	G	A	0.032129	19273	Kettunen et al., 2016
Total lipids in medium LDL	rs190934192	-0.375817	0.039925	2.2e-20	A	G	0.023981	19273	Kettunen et al., 2016
Total lipids in medium LDL	rs11591147	-0.500952	0.034735	1.24e-45	T	G	0.030715	19273	Kettunen et al., 2016
Total lipids in medium LDL	rs553741	0.069127	0.01091	4.74e-10	C	G	0.624432	19273	Kettunen et al., 2016
Total lipids in medium LDL	rs185415345	-0.161144	0.027269	6.31e-09	A	G	0.046556	19273	Kettunen et al., 2016
Total lipids in medium LDL	rs3005923	-0.317827	0.03617	5.78e-18	A	G	0.027565	19273	Kettunen et al., 2016
Total lipids in medium LDL	rs629301	0.128508	0.012397	2.22e-24	T	G	0.783555	19273	Kettunen et al., 2016
Total lipids in medium LDL	rs62120792	-0.087414	0.014919	8.47e-09	C	T	0.139114	19273	Kettunen et al., 2016
Total lipids in medium LDL	rs934197	0.109934	0.011461	4.16e-21	A	G	0.284745	19273	Kettunen et al., 2016
Total lipids in medium LDL	rs6756629	-0.131758	0.018792	5.54e-12	A	G	0.081568	19273	Kettunen et al., 2016
Total lipids in medium LDL	rs144064722	0.254681	0.034003	1.82e-13	G	A	0.025283	19273	Kettunen et al., 2016
Total lipids in medium LDL	rs182695896	0.324579	0.0408	5.32e-15	C	A	0.019221	19273	Kettunen et al., 2016
Total lipids in medium LDL	rs79225634	0.090789	0.0108	1.43e-16	T	C	0.353218	19273	Kettunen et al., 2016
Total lipids in medium LDL	rs73066442	0.069766	0.01194	9.31e-09	G	A	0.249027	19273	Kettunen et al., 2016
Total lipids in medium LDL	rs2980860	-0.071749	0.010282	6.95e-12	G	A	0.48076	19273	Kettunen et al., 2016
Total lipids in medium LDL	rs3741298	-0.087547	0.012194	1.71e-12	T	C	0.771465	19273	Kettunen et al., 2016
Total lipids in medium LDL	rs112635299	0.244831	0.041598	7.26e-09	T	G	0.017866	19273	Kettunen et al., 2016
Total lipids in medium LDL	rs142130958	-0.229639	0.017218	2.82e-39	A	G	0.101869	19273	Kettunen et al., 2016
Total lipids in medium LDL	rs137992968	-0.214774	0.034946	1.54e-09	T	C	0.022573	19273	Kettunen et al., 2016
Total lipids in medium LDL	rs2965155	-0.058828	0.01048	3.44e-08	C	T	0.438699	19273	Kettunen et al., 2016
Total lipids in medium LDL	rs7412	-0.541093	0.025783	1.31e-94	T	C	0.055504	19273	Kettunen et al., 2016
Total lipids in medium LDL	rs8106814	-0.102186	0.014388	2.94e-12	C	T	0.220661	19273	Kettunen et al., 2016
Total lipids in medium LDL	rs2207132	0.13782	0.024517	3.29e-08	A	G	0.059698	19273	Kettunen et al., 2016
Concentration of medium LDL particles	rs193084249	0.179309	0.031237	1.67e-08	G	A	0.032129	19273	Kettunen et al., 2016
Concentration of medium LDL particles	rs190934192	-0.369158	0.039934	1.01e-19	A	G	0.023981	19273	Kettunen et al., 2016
Concentration of medium LDL particles	rs11591147	-0.494053	0.034737	1.91e-44	T	G	0.030715	19273	Kettunen et al., 2016
Concentration of medium LDL particles	rs553741	0.067147	0.01091	1.44e-09	C	G	0.624432	19273	Kettunen et al., 2016
Concentration of medium LDL particles	rs185415345	-0.156924	0.027269	1.54e-08	A	G	0.046556	19273	Kettunen et al., 2016
Concentration of medium LDL particles	rs3005923	-0.316471	0.036168	7.82e-18	A	G	0.027565	19273	Kettunen et al., 2016
Concentration of medium LDL particles	rs629301	0.125779	0.012398	1.98e-23	T	G	0.783555	19273	Kettunen et al., 2016
Concentration of medium LDL particles	rs62120792	-0.086188	0.014918	1.35e-08	C	T	0.139114	19273	Kettunen et al., 2016
Concentration of medium LDL particles	rs1367117	0.108697	0.011461	1.12e-20	A	G	0.284518	19273	Kettunen et al., 2016
Concentration of medium LDL particles	rs6756629	-0.129336	0.018792	1.32e-11	A	G	0.081568	19273	Kettunen et al., 2016
Concentration of medium LDL particles	rs144064722	0.262705	0.034	3.06e-14	G	A	0.025283	19273	Kettunen et al., 2016
Concentration of medium LDL particles	rs182695896	0.334643	0.040794	7.35e-16	C	A	0.019221	19273	Kettunen et al., 2016
Concentration of medium LDL particles	rs79225634	0.089802	0.0108	2.98e-16	T	C	0.353218	19273	Kettunen et al., 2016
Concentration of medium LDL particles	rs73066442	0.070273	0.01194	7.2e-09	G	A	0.249027	19273	Kettunen et al., 2016
Concentration of medium LDL particles	rs2980860	-0.074097	0.01028	1.38e-12	G	A	0.48076	19273	Kettunen et al., 2016
Concentration of medium LDL particles	rs3741298	-0.091751	0.012192	1.38e-13	T	C	0.771465	19273	Kettunen et al., 2016
Concentration of medium LDL particles	rs112635299	0.238776	0.0416	1.67e-08	T	G	0.017866	19273	Kettunen et al., 2016
Concentration of medium LDL particles	rs142130958	-0.226759	0.017219	2.38e-38	A	G	0.101869	19273	Kettunen et al., 2016
Concentration of medium LDL particles	rs137992968	-0.21338	0.034946	1.94e-09	T	C	0.022573	19273	Kettunen et al., 2016
Concentration of medium LDL particles	rs2965155	-0.058634	0.01048	3.79e-08	C	T	0.438699	19273	Kettunen et al., 2016
Concentration of medium LDL particles	rs7412	-0.526268	0.025802	1.65e-89	T	C	0.055504	19273	Kettunen et al., 2016
Concentration of medium LDL particles	rs8106814	-0.102063	0.014387	3.08e-12	C	T	0.220661	19273	Kettunen et al., 2016
Concentration of medium LDL particles	rs2207132	0.138541	0.024516	2.77e-08	A	G	0.059698	19273	Kettunen et al., 2016
Phospholipids in medium LDL	rs193084249	0.180395	0.031254	1.37e-08	G	A	0.032129	21558	Kettunen et al., 2016
Phospholipids in medium LDL	rs190934192	-0.351616	0.039974	5.09e-18	A	G	0.023981	21558	Kettunen et al., 2016
Phospholipids in medium LDL	rs11591147	-0.475228	0.03479	3.64e-41	T	G	0.030715	21558	Kettunen et al., 2016
Phospholipids in medium LDL	rs2495477	-0.063993	0.010785	5.35e-09	G	A	0.419321	21558	Kettunen et al., 2016
Phospholipids in medium LDL	rs185415345	-0.162066	0.027287	5.18e-09	A	G	0.046556	21558	Kettunen et al., 2016
Phospholipids in medium LDL	rs3005923	-0.305749	0.036201	9.86e-17	A	G	0.027565	21558	Kettunen et al., 2016
Phospholipids in medium LDL	rs629301	0.112946	0.011918	1.15e-20	T	G	0.779767	21558	Kettunen et al., 2016
Phospholipids in medium LDL	rs10184290	-0.083176	0.014585	2.04e-08	C	T	0.133414	21558	Kettunen et al., 2016
Phospholipids in medium LDL	rs1367117	0.106094	0.01097	1.86e-21	A	G	0.287052	21558	Kettunen et al., 2016
Phospholipids in medium LDL	rs6756629	-0.131575	0.0182	1.16e-12	A	G	0.078223	21558	Kettunen et al., 2016
Phospholipids in medium LDL	rs144064722	0.234976	0.034032	1.12e-11	G	A	0.025283	21558	Kettunen et al., 2016
Phospholipids in medium LDL	rs182695896	0.280353	0.040854	1.49e-11	C	A	0.019221	21558	Kettunen et al., 2016
Phospholipids in medium LDL	rs12916	0.081693	0.009984	8.44e-16	C	T	0.424175	21558	Kettunen et al., 2016
Phospholipids in medium LDL	rs73066442	0.071188	0.011446	9.54e-10	G	A	0.245768	21558	Kettunen et al., 2016
Phospholipids in medium LDL	rs2954029	-0.06205	0.009832	5.41e-10	T	A	0.482467	21558	Kettunen et al., 2016
Phospholipids in medium LDL	rs964184	-0.107722	0.014017	4.09e-14	C	G	0.861774	21558	Kettunen et al., 2016
Phospholipids in medium LDL	rs142130958	-0.209703	0.016354	1.77e-36	A	G	0.105496	21558	Kettunen et al., 2016
Phospholipids in medium LDL	rs79915079	-0.193424	0.032832	6.87e-09	A	G	0.024315	21558	Kettunen et al., 2016
Phospholipids in medium LDL	rs7412	-0.519393	0.025158	9.76e-92	T	C	0.056114	21558	Kettunen et al., 2016
Phospholipids in medium LDL	rs8106814	-0.092623	0.014399	2.51e-10	C	T	0.220661	21558	Kettunen et al., 2016
Total cholesterol in medium VLDL	rs72660594	-0.175088	0.028825	1.83e-09	C	T	0.035214	21551	Kettunen et al., 2016
Total cholesterol in medium VLDL	rs1168041	0.093668	0.011223	1.43e-16	C	T	0.721994	21551	Kettunen et al., 2016
Total cholesterol in medium VLDL	rs1042034	0.108877	0.011169	4.92e-22	T	C	0.745345	21551	Kettunen et al., 2016
Total cholesterol in medium VLDL	rs1260326	-0.094448	0.010203	5.02e-20	C	T	0.63891	21551	Kettunen et al., 2016
Total cholesterol in medium VLDL	rs3846661	0.065549	0.010007	8.95e-11	G	A	0.424866	21551	Kettunen et al., 2016
Total cholesterol in medium VLDL	rs17145738	-0.109965	0.015025	4.33e-13	T	C	0.125425	21551	Kettunen et al., 2016
Total cholesterol in medium VLDL	rs115849089	-0.163505	0.016666	2.67e-22	A	G	0.107398	21551	Kettunen et al., 2016
Total cholesterol in medium VLDL	rs2954021	-0.069263	0.009809	2.76e-12	G	A	0.546371	21551	Kettunen et al., 2016
Total cholesterol in medium VLDL	rs964184	-0.234013	0.01397	8.67e-62	C	G	0.861763	21551	Kettunen et al., 2016
Total cholesterol in medium VLDL	rs183130	-0.104531	0.011843	2.39e-18	T	C	0.294505	21551	Kettunen et al., 2016
Total cholesterol in medium VLDL	rs72836561	0.207536	0.035842	9.94e-09	T	C	0.024935	21551	Kettunen et al., 2016
Total cholesterol in medium VLDL	rs10401845	-0.088453	0.013113	2.44e-11	C	T	0.179052	21551	Kettunen et al., 2016
Total cholesterol in medium VLDL	rs72999033	-0.176128	0.021006	1.04e-16	T	C	0.059269	21551	Kettunen et al., 2016
Total cholesterol in medium VLDL	rs141110858	-0.141357	0.025352	3.4e-08	A	G	0.05382	21551	Kettunen et al., 2016
Total cholesterol in medium VLDL	rs3826688	0.092171	0.011112	2.2e-16	C	T	0.67682	21551	Kettunen et al., 2016
Cholesterol esters in medium VLDL	rs72660594	-0.212291	0.028823	3.77e-13	C	T	0.035214	19273	Kettunen et al., 2016
Cholesterol esters in medium VLDL	rs1168041	0.087015	0.011727	2.52e-13	C	T	0.727042	19273	Kettunen et al., 2016
Cholesterol esters in medium VLDL	rs4296389	-0.106868	0.010975	7.73e-22	T	C	0.320104	19273	Kettunen et al., 2016
Cholesterol esters in medium VLDL	rs1260326	-0.088457	0.010622	2.16e-16	C	T	0.636562	19273	Kettunen et al., 2016
Cholesterol esters in medium VLDL	rs79225634	0.074759	0.010808	9.01e-12	T	C	0.353218	19273	Kettunen et al., 2016
Cholesterol esters in medium VLDL	rs34482346	-0.100289	0.015912	5.1e-10	C	G	0.120191	19273	Kettunen et al., 2016
Cholesterol esters in medium VLDL	rs115849089	-0.162836	0.017156	7.89e-21	A	G	0.101403	19273	Kettunen et al., 2016
Cholesterol esters in medium VLDL	rs2980860	-0.072499	0.010285	3.61e-12	G	A	0.48076	19273	Kettunen et al., 2016
Cholesterol esters in medium VLDL	rs964184	-0.230933	0.014495	1.16e-55	C	G	0.857677	19273	Kettunen et al., 2016
Cholesterol esters in medium VLDL	rs247617	-0.097445	0.011452	4.77e-17	A	C	0.288773	19273	Kettunen et al., 2016
Cholesterol esters in medium VLDL	rs72836561	0.210495	0.035857	7.06e-09	T	C	0.024935	19273	Kettunen et al., 2016
Cholesterol esters in medium VLDL	rs10402112	-0.136481	0.017961	6.68e-14	A	T	0.095646	19273	Kettunen et al., 2016
Cholesterol esters in medium VLDL	rs72999033	-0.179766	0.021397	1.17e-16	T	C	0.061184	19273	Kettunen et al., 2016
Cholesterol esters in medium VLDL	rs429358	0.118848	0.013842	2.5e-17	C	T	0.168024	19273	Kettunen et al., 2016
Free cholesterol in medium VLDL	rs1168002	0.087809	0.010691	4.2e-16	G	A	0.69697	21240	Kettunen et al., 2016
Free cholesterol in medium VLDL	rs1042034	0.097195	0.011244	1.13e-17	T	C	0.745398	21240	Kettunen et al., 2016
Free cholesterol in medium VLDL	rs1260326	-0.098969	0.01027	1.38e-21	C	T	0.63917	21240	Kettunen et al., 2016
Free cholesterol in medium VLDL	rs12916	0.058794	0.010071	7.44e-09	C	T	0.42383	21240	Kettunen et al., 2016
Free cholesterol in medium VLDL	rs13234157	-0.12753	0.015278	1.39e-16	A	C	0.124817	21240	Kettunen et al., 2016
Free cholesterol in medium VLDL	rs115849089	-0.164554	0.016783	2.74e-22	A	G	0.107442	21240	Kettunen et al., 2016
Free cholesterol in medium VLDL	rs2980875	-0.06616	0.009862	3.08e-11	G	A	0.484643	21240	Kettunen et al., 2016
Free cholesterol in medium VLDL	rs964184	-0.235671	0.014055	6.04e-62	C	G	0.8618	21240	Kettunen et al., 2016
Free cholesterol in medium VLDL	rs821840	-0.085248	0.011716	5.82e-13	G	A	0.263992	21240	Kettunen et al., 2016
Free cholesterol in medium VLDL	rs10401845	-0.073907	0.013192	2.9e-08	C	T	0.179277	21240	Kettunen et al., 2016
Free cholesterol in medium VLDL	rs72999033	-0.166297	0.021143	6.8e-15	T	C	0.059371	21240	Kettunen et al., 2016
Free cholesterol in medium VLDL	rs3826688	0.089989	0.01119	1.68e-15	C	T	0.676615	21240	Kettunen et al., 2016
Total lipids in medium VLDL	rs4350231	-0.072845	0.011171	1.13e-10	A	G	0.29648	19273	Kettunen et al., 2016
Total lipids in medium VLDL	rs1042034	0.088959	0.011603	3.44e-14	T	C	0.737718	19273	Kettunen et al., 2016
Total lipids in medium VLDL	rs1260326	-0.096239	0.01061	2.98e-19	C	T	0.636562	19273	Kettunen et al., 2016
Total lipids in medium VLDL	rs34346326	-0.107984	0.013625	4.64e-15	C	T	0.170382	19273	Kettunen et al., 2016
Total lipids in medium VLDL	rs115849089	-0.169616	0.017137	1.27e-22	A	G	0.101403	19273	Kettunen et al., 2016
Total lipids in medium VLDL	rs2980860	-0.061803	0.010278	2.75e-09	G	A	0.48076	19273	Kettunen et al., 2016
Total lipids in medium VLDL	rs964184	-0.236007	0.014485	1.99e-58	C	G	0.857677	19273	Kettunen et al., 2016
Total lipids in medium VLDL	rs821840	-0.078691	0.012196	1.77e-10	G	A	0.255776	19273	Kettunen et al., 2016
Total lipids in medium VLDL	rs72836561	0.205609	0.035831	1.4e-08	T	C	0.024935	19273	Kettunen et al., 2016
Total lipids in medium VLDL	rs116843064	-0.204716	0.035	7.32e-09	A	G	0.029194	19273	Kettunen et al., 2016
Total lipids in medium VLDL	rs72999033	-0.160467	0.021383	1.17e-13	T	C	0.061184	19273	Kettunen et al., 2016
Total lipids in medium VLDL	rs3826688	0.085218	0.011328	1.02e-13	C	T	0.677785	19273	Kettunen et al., 2016
Concentration of medium VLDL particles	rs1168041	0.08022	0.011732	1.55e-11	C	T	0.727042	19273	Kettunen et al., 2016
Concentration of medium VLDL particles	rs673548	-0.086992	0.011613	1.5e-13	A	G	0.262803	19273	Kettunen et al., 2016
Concentration of medium VLDL particles	rs1260326	-0.096112	0.010626	4.67e-19	C	T	0.636562	19273	Kettunen et al., 2016
Concentration of medium VLDL particles	rs34346326	-0.112576	0.013642	4.02e-16	C	T	0.170382	19273	Kettunen et al., 2016
Concentration of medium VLDL particles	rs115849089	-0.165353	0.01716	2.04e-21	A	G	0.101403	19273	Kettunen et al., 2016
Concentration of medium VLDL particles	rs6982636	-0.062496	0.010299	2.18e-09	A	G	0.484688	19273	Kettunen et al., 2016
Concentration of medium VLDL particles	rs12365864	0.080099	0.014145	2.35e-08	G	A	0.162413	19273	Kettunen et al., 2016
Concentration of medium VLDL particles	rs964184	-0.235056	0.014505	1.62e-57	C	G	0.857677	19273	Kettunen et al., 2016
Concentration of medium VLDL particles	rs821840	-0.075584	0.012213	1.04e-09	G	A	0.255776	19273	Kettunen et al., 2016
Concentration of medium VLDL particles	rs72836561	0.206125	0.035851	1.43e-08	T	C	0.024935	19273	Kettunen et al., 2016
Concentration of medium VLDL particles	rs116843064	-0.204316	0.035031	8.84e-09	A	G	0.029194	19273	Kettunen et al., 2016
Concentration of medium VLDL particles	rs56255430	-0.150404	0.020847	1.12e-12	C	A	0.064408	19273	Kettunen et al., 2016
Concentration of medium VLDL particles	rs439401	0.082477	0.011273	5.39e-13	C	T	0.691561	19273	Kettunen et al., 2016
Concentration of medium VLDL particles	rs6065904	0.069419	0.012241	2.24e-08	A	G	0.233223	19273	Kettunen et al., 2016
Phospholipids in medium VLDL	rs4350231	-0.084291	0.010758	8.71e-15	A	G	0.301344	21240	Kettunen et al., 2016
Phospholipids in medium VLDL	rs1042034	0.09686	0.011258	1.63e-17	T	C	0.745398	21240	Kettunen et al., 2016
Phospholipids in medium VLDL	rs1260326	-0.09786	0.010285	4.48e-21	C	T	0.63917	21240	Kettunen et al., 2016
Phospholipids in medium VLDL	rs12916	0.056629	0.010083	2.69e-08	C	T	0.42383	21240	Kettunen et al., 2016
Phospholipids in medium VLDL	rs9472125	-0.091925	0.016282	2.28e-08	T	C	0.166066	21240	Kettunen et al., 2016
[truncated: 573 more rows]

## Sheet: Table S2. Instrument strength
Table S2 Assesment of instrument strength
Exposure	F statistic	Variance explained (%)
BMI	89.128	3.44*
BMI, female	114.61	4.87*
BMI, male	124.487	5.04*
WHR	75.8078	3
WHR, female	79.5272	4
WHR, male	81.8521	0.3
Apolipoprotein A-I	74.5589	5
Apolipoprotein B	70.0659	8.61
Average number of double bonds in a fatty acid chain	141.611	3.07
Average number of methylene groups in a fatty acid chain	141.412	2.7
Average number of methylene groups per double bond	168.296	5.12
Cholesterol esters in large HDL	94.654	8.39
Cholesterol esters in large LDL	82.264	10.56
Cholesterol esters in large VLDL	67.4155	3.39
Cholesterol esters in medium HDL	58.2939	2.07
Cholesterol esters in medium LDL	81.1771	10.09
Cholesterol esters in medium VLDL	75.9682	5.93
Cholesterol esters in very large HDL	73.1751	5.17
Citrate	63.0411	1.2
Concentration of chylomicrons and largest VLDL particles	50.2495	1.4
Concentration of IDL particles	85.2662	11.17
Concentration of large HDL particles	120.008	8.44
Concentration of large LDL particles	82.3472	11.13
Concentration of large VLDL particles	69.4746	2.84
Concentration of medium LDL particles	80.6286	9.71
Concentration of medium VLDL particles	65.7316	3.39
Concentration of small HDL particles	98.0782	2.49
Concentration of small LDL particles	80.2857	8.5
Concentration of small VLDL particles	74.7596	5.5
Concentration of very large HDL particles	95.8975	7.26
Concentration of very large VLDL particles	60.574	2.01
Concentration of very small VLDL particles	74.4454	9.44
Description of average fatty acid chain length, not actual carbon number	30.1503	0.22*
Free cholesterol in large HDL	88.8281	7.69
Free cholesterol in large VLDL	65.8493	2.91
Free cholesterol in medium HDL	75.8174	2.38
Free cholesterol in medium VLDL	80.9975	4.29
Free cholesterol in small VLDL	78.5492	6.43
Free cholesterol in very large HDL	94.3964	6.88
Glucose	70.2678	1.18
Glutamine	81.7232	1.77
Glycoprotein acetyls	58.5784	2.41
Glycine	220.839	12.49
Isoleucine	66.9649	0.56
Lactate	31.8707	0.26*
Leucine	74.6796	0.8
Mean diameter for HDL particles	132.132	10.32
Mean diameter for VLDL particles	68.4001	4.65
Mono-unsaturated fatty acids	55.9672	2.07
Omega-3 fatty acids	62.0575	2.87
Other polyunsaturated fatty acids than 18:2	145.795	10.16
Phenylalanine	52.9987	1.11
Phospholipids in chylomicrons and largest VLDL particles	55.1662	1.57
Phospholipids in IDL	82.4341	11.21
Phospholipids in large HDL	105.063	8.03
Phospholipids in large LDL	84.0832	10.51
Phospholipids in large VLDL	74.5268	2.39
Phospholipids in medium HDL	55.0671	1.9
Phospholipids in medium LDL	83.6624	8.68
Phospholipids in medium VLDL	71.0088	4.28
Phospholipids in small VLDL	82.3387	6.32
Phospholipids in very large HDL	112.531	9.38
Phospholipids in very large VLDL	62.3918	2.11
Phospholipids in very small VLDL	78.5882	10.55
Pyruvate	55.3197	0.52
Ratio of bisallylic groups to double bonds	206.37	7.39
Ratio of bisallylic groups to total fatty acids	172.046	6.32
Serum total triglycerides	83.3776	4.33
Sphingomyelins	53.4912	3.92
Total cholesterol in HDL	82.0823	6.12
Total cholesterol in IDL	85.8549	10.89
Total cholesterol in large HDL	95.5197	8.23
Total cholesterol in large LDL	85.0376	10.44
Total cholesterol in large VLDL	71.5423	3.24
Total cholesterol in LDL	84.1295	10.72
Total cholesterol in medium HDL	69.6552	2.38
Total cholesterol in medium LDL	86.3766	9.9
Total cholesterol in medium VLDL	75.8385	5.12
Total cholesterol in small LDL	82.5291	8.96
Total cholesterol in small VLDL	70.5897	6.72
Total cholesterol in very large HDL	73.8121	5.05
Total fatty acids	52.2909	3.35
Total lipids in chylomicrons and largest VLDL particles	48.2105	1.57
Total lipids in IDL	82.6169	11.27
Total lipids in large HDL	119.191	8.43
Total lipids in large LDL	81.3189	10.72
Total lipids in large VLDL	65.2409	2.44
Total lipids in medium HDL	59.3188	1.76
Total lipids in medium LDL	82.3471	9.93
Total lipids in medium VLDL	72.305	3.65
Total lipids in small HDL	70.081	3.06
Total lipids in small LDL	74.5879	8.69
Total lipids in small VLDL	78.2261	6.26
Total lipids in very large HDL	98.6552	7.72
Total lipids in very large VLDL	59.7741	2.05
Total lipids in very small VLDL	74.335	9.86
Triglycerides in chylomicrons and largest VLDL particles	57.3991	1.71
Triglycerides in IDL	76.5945	9.94
Triglycerides in large VLDL	71.8889	2.59
Triglycerides in medium VLDL	67.9506	3.19
Triglycerides in small HDL	75.1695	4.24
Triglycerides in small VLDL	80.5339	4.91
Triglycerides in very large VLDL	62.6795	2.41
Triglycerides in very small VLDL	68.9029	7.13
Tyrosine	59.4504	0.44
Valine	70.0211	1.01
*Approximated using the equation described by Shim et al., 2015 (https://doi.org/10.1371/journal.pone.0120758, supporting information)

## Sheet: Table S3. Descriptives
Table S3 Colorectal cancer case distributions by study, sex and site
STUDY NAME	N CASE	N CONTROL	N FEMALE	N MALE	N COLON	N PROXIMAL	N DISTAL	N RECTAL	TOTAL		TOTAL N AMONG CASES
ASTERISK	892	947	763	1076	622	373	249	260	1839
ATBC	147	30	0	177	75	34	37	72	177		N OVERALL	N MEN	N WOMEN	N COLON	N PROXIMAL	N DISTAL	N RECTAL
CCFR_1	1036	978	1009	1005	611	328	275	406	2014		52775	28207	24568	27817	12360	14016	13713
CCFR_2	331	385	388	328	195	102	80	115	716
CCFR_3	1190	661	966	885	774	308	395	370	1851
CCFR_4	1590	534	881	1243	1001	461	483	525	2124		TOTAL N AMONG CONTROLS
CLUEII	258	260	278	240	199	76	114	56	518
COLO2&3	87	124	94	117	59	24	35	27	211		N OVERALL	N MEN	N WOMEN	N COLON	N PROXIMAL	N DISTAL	N RECTAL
COLOCARE_HEIDELBERG	187	36	82	141	82	0	0	105	223		45940	22204	23736	46287	46287	46287	46287
COLOCARE_SEATTLE	169	0	73	96	103	0	0	66	169
COLON	643	692	491	844	386	208	178	195	1335
CORSA_1	1460	774	877	1357	0	0	0	0	2234
CORSA_2	1210	1273	877	1606	222	109	113	180	2483
CPSII_1	540	536	528	548	431	140	263	104	1076
CPSII_2	339	349	360	328	260	54	175	61	688
CRCGEN	760	786	635	911	465	266	196	281	1546
CZECH	1675	1618	1359	1934	347	162	140	343	3293
DACHS_1	1707	1702	1393	2016	1034	485	547	668	3409
DACHS_2	666	498	435	729	385	175	210	281	1164
DACHS_3	1210	617	698	1129	751	321	429	459	1827
DALS_1	702	709	612	799	698	358	325	0	1411
DALS_2	402	461	410	453	402	181	205	0	863
EDRN	273	316	268	321	156	68	88	110	589
EPIC	2095	2306	2348	2053	1364	662	580	712	4401
EPICOLON	267	342	251	358	189	123	54	77	609
ESTHER_VERDI	397	420	283	534	202	112	74	185	817
HAWAIICCS_AD	85	543	227	401	0	0	0	0	628
HCES-CRC	3026	2268	2425	2869	0	0	0	0	5294
HPFS_1	227	228	0	455	158	76	82	48	455
HPFS_2	176	172	0	348	111	57	54	40	348
HPFS_3_AD	312	343	0	655	0	0	0	0	655
HPFS_4	183	197	0	380	0	0	0	0	380
HPFS_5_AD	155	105	0	260	0	0	0	0	260
KENTUCKY	1035	1132	1097	1070	872	396	470	0	2167
LCCS	1482	701	969	1214	857	391	350	615	2183
MCCS	709	634	652	691	349	141	201	177	1343
MEC_1	326	346	311	361	239	85	154	81	672
MEC_2	63	81	73	71	0	0	0	0	144
MECC_1	483	495	451	527	400	222	178	78	978
MECC_2	1093	808	951	950	656	325	331	354	1901
MECC_3	2570	1810	2015	2365	1502	740	762	777	4380
MSKCC	68	0	41	27	0	0	0	0	68
NCCCSI	251	469	316	404	206	92	107	27	720
NCCCSII	595	686	500	781	279	270	0	316	1281
NFCCR	193	467	270	390	130	60	70	63	660
NGCCS	1103	0	482	621	515	151	210	473	1103
NHS_1	391	774	1165	0	305	123	175	82	1165
NHS_2	158	181	339	0	112	44	67	35	339
NHS_3_AD	513	577	1090	0	0	0	0	0	1090
NHS_4	308	303	611	0	231	69	162	69	611
NHS_5_AD	251	226	477	0	0	0	0	0	477
NHSII	87	80	167	0	0	0	0	0	167
NSHDS	416	413	532	297	0	0	0	0	829
OFCCR	594	522	579	537	392	162	203	184	1116
OSUMC	3094	2433	2900	2627	2107	793	1089	986	5527
PHS	375	389	0	764	286	121	122	84	764
PLCO_1	524	1972	664	1832	507	191	316	5	2496
PLCO_2	475	414	379	510	314	100	209	156	889
PLCO_4_AD	797	1308	1074	1031	0	0	0	0	2105
SCCFR	276	122	398	0	202	71	129	64	398
REACH	90	347	226	211	0	0	0	0	437
SEARCH	4173	115	1835	2453	2297	1168	1043	1829	4288
SELECT	264	269	0	533	0	0	0	0	533
SLRCCS	2504	2281	2220	2565	1346	623	723	904	4785
SMC_COSM	566	831	583	814	356	142	170	203	1397
SMS_AD	41	130	89	82	0	0	0	0	171
UKB	5356	21407	11359	15404	3266	1497	1290	2062	26763
USC_HRT_CRC	321	387	708	0	309	113	150	9	708
VITAL	279	286	267	298	211	67	141	65	565
WHI_1	468	1523	1991	0	451	143	307	14	1991
WHI_2	978	1006	1984	0	682	218	464	245	1984
WHI_3	554	559	1113	0	422	76	332	72	1113
TOTAL	58,221	67,694	59,889	66,026	31,083	13,857	15,306	15,775

## Sheet: Table S4. BMI & WHR to CRC
Table S4 LogOR colorectal cancer per SD higher BMI or WHR
			Colorectal cancer, overall									Colon cancer									Rectal cancer									Proximal colon cancer									Distal colon cancer
Exposure	Method	N SNP	LogOR	SE	P-value	Egger intercept	Egger SE	Egger P-value	Cochran’s Q	Q DF	Q P-value	LogOR	SE	P-value	Egger intercept	Egger SE	Egger P-value	Q	Q DF	Q P-value	LogOR	SE	P-value	Egger intercept	Egger SE	Egger P-value	Q	Q DF	Q P-value	LogOR	SE	P-value	Egger intercept	Egger SE	Egger P-value	Q	Q DF	Q P-value	LogOR	SE	P-value	Egger intercept	Egger SE	Egger P-value	Q	Q DF	Q P-value
BMI (per 4.8 kg/m2)	Inverse variance weighted	312	0.146957	0.0394919	0.000198278				486.941	311	6.49485e-10	0.156302	0.0430396	0.000281677				397.472	311	0.000650387	0.158647	0.0581803	0.00639502				433.85	311	4.91303e-06	0.126974	0.0546179	0.0200844				381.692	311	0.00378549	0.19368	0.0560695	0.000551746				388.935	311	0.00173524
	Weighted median	312	0.154164	0.0528078	0.00350771							0.157439	0.0629973	0.0124494							0.127051	0.0835507	0.128348							0.0782695	0.0910693	0.390092							0.129392	0.0870075	0.13698
	Weighted mode	312	0.0494194	0.0914906	0.589475							0.154276	0.0978736	0.115978							0.0719366	0.12411	0.562592							0.118149	0.13037	0.3655							0.0834288	0.114143	0.465383
	MR Egger	312	0.0174112	0.0972321	0.858001	0.00251134	0.00172305	0.145991	483.627	310	9.54127e-10	0.129393	0.106282	0.224359	0.000521732	0.00188353	0.781967	397.373	310	0.000575063	-0.071251	0.143006	0.618669	0.00445645	0.00253399	0.07962	429.564	310	7.78467e-06	0.138862	0.134822	0.303827	-0.000230503	0.0023892	0.923204	381.681	310	0.00337423	0.102654	0.138365	0.458702	0.00176464	0.00245187	0.472245	388.286	310	0.00164698
WHR (per 0.09-ratio)	Inverse variance weighted	208	0.249357	0.050978	1.00096e-06				338.654	207	2.05293e-08	0.284327	0.059348	1.6608e-06				317.544	208	1.48426e-06	0.245553	0.0682447	0.00032052				250.752	208	0.0227647	0.312866	0.0728881	1.76737e-05				286.241	208	0.000259375	0.239455	0.0707354	0.000711216				259.075	208	0.00922626
	Weighted median	208	0.190654	0.0681434	0.00514463							0.255719	0.0807223	0.00153551							0.172843	0.102527	0.0918275							0.363777	0.106123	0.000608289							0.233193	0.0995016	0.019098
	Weighted mode	208	0.129571	0.123848	0.296684							0.243549	0.133045	0.0685957							0.154773	0.18113	0.393819							0.370606	0.167869	0.0283569							0.106087	0.186334	0.569743
	MR Egger	208	0.144218	0.14071	0.306597	0.00193649	0.00241526	0.42361	337.601	206	1.96565e-08	0.328929	0.163774	0.045897	-0.000821207	0.00280949	0.770352	317.413	207	1.21574e-06	0.0503127	0.187868	0.789114	0.00359462	0.0032229	0.266	249.254	207	0.0237188	0.477084	0.200184	0.0180655	-0.00302834	0.0034379	0.37941	285.172	207	0.00025551	0.0914081	0.196111	0.641631	0.00271987	0.00335994	0.419159	258.258	207	0.00891635
			Colorectal cancer, female
Exposure	Method	N SNP	LogOR	SE	P-value	Egger intercept	Egger SE	Egger P-value	Cochran’s Q	Q DF	Q P-value
BMI, female (per 5.2 kg/m2)	Inverse variance weighted	185	0.08656	0.0593208	0.144515				237.802	184	0.00460577
	Weighted median	185	0.0379801	0.0981963	0.698921
	Weighted mode	185	0.062665	0.116511	0.591335
	MR Egger	185	0.165398	0.140715	0.241359	-0.00173018	0.0027993	0.537294	237.307	183	0.0042401
WHR, female (per 0.07-ratio)	Inverse variance weighted	153	0.223439	0.0707747	0.00159379				178.908	152	0.0670276
	Weighted median	153	0.129258	0.105877	0.22215
	Weighted mode	153	0.0734756	0.168152	0.662762
	MR Egger	153	0.258508	0.172437	0.135924	-0.000687173	0.0030792	0.823708	178.849	151	0.0604237
			Colorectal cancer, male
Exposure	Method	N SNP	LogOR	SE	P-value	Egger intercept	Egger SE	Egger P-value	Cochran’s Q	Q DF	Q P-value
BMI, male (per 4.2 kg/m2)	Inverse variance weighted	152	0.204426	0.0627442	0.00112164				207.879	151	0.00148314
	Weighted median	152	0.199072	0.0876117	0.023074
	Weighted mode	152	0.105595	0.1319	0.42464
	MR Egger	152	0.0704826	0.145112	0.627881	0.00315821	0.00308529	0.307655	206.437	150	0.00154547
WHR, male (per 0.07-ratio)	Inverse variance weighted	64	0.0508114	0.132496	0.701354				115.57	63	6.06191e-05
	Weighted median	64	-0.0511523	0.155414	0.742053
	Weighted mode	64	-0.135292	0.23296	0.563478
	MR Egger	64	-0.516479	0.37651	0.175084	0.0106353	0.00661857	0.11316	110.949	62	0.000134192

## Sheet: Table S5. BMI & WHR to NMR
Table S5 Beta change in NMR-detected metabolite per SD higher BMI or WHR
		BMI											WHR
Outcome	Method	N SNP	Beta	SE	P-value	P-value (adjusted)	Egger intercept	Egger SE	Egger P-value	Cochran’s Q	Q DF	Q P-value	N SNP	Beta	SE	P-value	P-value (adjusted)	Egger intercept	Egger SE	Egger P-value	Cochran’s Q	Q DF	Q P-value
18:2, linoleic acid (LA)	Inverse variance weighted	312	0.0312263	0.047945	0.514857	0.555503				359.275	311	0.0307355	209	0.0278253	0.0766073	0.716441	0.728283				385.148	208	1.02578e-12
18:2, linoleic acid (LA)	MR Egger	312	-0.0170934	0.118144	0.885055		0.00093885	0.00209747	0.654747	359.043	310	0.0286623	209	-0.109899	0.208182	0.598135		0.0025388	0.00356767	0.477506	384.208	207	9.32936e-13
18:2, linoleic acid (LA)	Weighted median	312	0.0867873	0.0779905	0.265797								209	0.188125	0.0971983	0.0529323
18:2, linoleic acid (LA)	Weighted mode	312	0.160408	0.117907	0.174668								209	0.254913	0.145327	0.0808921
22:6, docosahexaenoic acid	Inverse variance weighted	312	-0.0271817	0.0483387	0.573899	0.608531				365.871	311	0.0174742	209	0.0835807	0.0593955	0.159371	0.183202				231.951	208	0.122132
22:6, docosahexaenoic acid	MR Egger	312	-0.0681464	0.11912	0.567682		0.000796024	0.00211501	0.7069	365.703	310	0.0160964	209	0.236904	0.1612	0.14318		-0.00282607	0.00276226	0.307453	230.784	207	0.123151
22:6, docosahexaenoic acid	Weighted median	312	0.0300532	0.0734772	0.68253								209	0.186987	0.0941856	0.0471102
22:6, docosahexaenoic acid	Weighted mode	312	0.120523	0.143134	0.400418								209	0.1971	0.161244	0.222949
3-hydroxybutyrate	Inverse variance weighted	312	-0.00222792	0.0348033	0.948959	0.948959				308.354	311	0.531743	209	-0.0866094	0.0447212	0.0527879	0.0662543				216.036	208	0.336654
3-hydroxybutyrate	MR Egger	312	-0.0492411	0.085099	0.563257		0.000916667	0.00151416	0.545358	307.987	310	0.521618	209	-0.0466397	0.121844	0.702273		-0.000736757	0.00208849	0.72462	215.906	207	0.32124
3-hydroxybutyrate	Weighted median	312	-0.0102435	0.0663606	0.877325								209	-0.132892	0.0733005	0.0698355
3-hydroxybutyrate	Weighted mode	312	0.0286037	0.0994022	0.773725								209	-0.131934	0.131753	0.317808
Acetate	Inverse variance weighted	312	-0.11736	0.0346289	0.000701313	0.0013271				324.051	311	0.29364	209	-0.0544797	0.0441132	0.216832	0.246947				220.485	208	0.263418
Acetate	MR Egger	312	-0.0254018	0.0849587	0.765148		-0.00178705	0.00150786	0.236861	322.589	310	0.299586	209	-0.186038	0.120472	0.124057		0.00241889	0.0020615	0.241998	219.029	207	0.270033
Acetate	Weighted median	312	-0.156008	0.0614894	0.0111759								209	-0.0476534	0.0683871	0.485916
Acetate	Weighted mode	312	-0.133432	0.0953099	0.162515								209	-0.185086	0.136691	0.177191
Acetoacetate	Inverse variance weighted	312	0.040514	0.037763	0.283338	0.325707				316.348	311	0.405202	209	0.0905643	0.048497	0.0618426	0.0753133				219.973	208	0.271367
Acetoacetate	MR Egger	312	0.0582185	0.0929856	0.531709		-0.000344125	0.00165112	0.835038	316.303	310	0.390434	209	0.13257	0.130549	0.311063		-0.000777413	0.00224246	0.729185	219.846	207	0.257415
Acetoacetate	Weighted median	312	0.0591293	0.0692281	0.393036								209	0.0639992	0.0819682	0.434931
Acetoacetate	Weighted mode	312	0.0669538	0.0990441	0.499543								209	0.0930974	0.135867	0.493975
Alanine	Inverse variance weighted	312	0.0381256	0.0342599	0.265779	0.308404				320.867	311	0.337909	209	0.0189692	0.0508558	0.709148	0.726877				296.28	208	5.54805e-05
Alanine	MR Egger	312	0.0682298	0.0841934	0.418336		-0.000585159	0.00149451	0.695668	320.708	310	0.325671	209	0.00409405	0.13929	0.97658		0.000273513	0.00238347	0.908751	296.262	207	4.59978e-05
Alanine	Weighted median	312	0.0649671	0.064334	0.312572								209	0.0271292	0.0765423	0.723014
Alanine	Weighted mode	312	0.0212895	0.0950774	0.822968								209	0.0174367	0.124599	0.88884
Albumin	Inverse variance weighted	312	-0.07425	0.0378403	0.0497396	0.0630718				286.382	311	0.838305	209	0.0413061	0.0494553	0.403593	0.439309				223.835	208	0.214772
Albumin	MR Egger	312	-0.0969515	0.0929287	0.297628		0.000441561	0.0016509	0.789287	286.31	310	0.828903	209	0.0788782	0.132748	0.55303		-0.000695945	0.00228106	0.760599	223.734	207	0.202194
Albumin	Weighted median	312	-0.0772599	0.0714776	0.279743								209	0.00243224	0.0753683	0.974256
Albumin	Weighted mode	312	-0.119182	0.102162	0.244268								209	-0.109594	0.195378	0.575447
Apolipoprotein A-I	Inverse variance weighted	312	-0.160706	0.0421776	0.000138847	0.000284636				385.044	311	0.00265447	209	-0.137673	0.0536839	0.0103319	0.0162927				262.347	208	0.00630614
Apolipoprotein A-I	MR Egger	312	-0.252089	0.103959	0.0158839		0.00177394	0.00184446	0.336915	383.899	310	0.0026641	209	-0.102073	0.145022	0.482323		-0.000657473	0.00248714	0.791774	262.258	207	0.00557367
Apolipoprotein A-I	Weighted median	312	-0.155812	0.0631199	0.0135679								209	-0.027459	0.0854086	0.747831
Apolipoprotein A-I	Weighted mode	312	-0.0545513	0.120344	0.650653								209	0.0200225	0.135766	0.882898
Apolipoprotein B	Inverse variance weighted	312	0.178099	0.0383166	3.35028e-06	9.36555e-06				342.342	311	0.106877	209	0.291906	0.0723782	5.50531e-05	0.000138195				511.786	208	1.32799e-27
Apolipoprotein B	MR Egger	312	0.153928	0.0944099	0.104028		0.000469299	0.00167482	0.779505	342.255	310	0.10035	209	0.127148	0.197564	0.520561		0.0030294	0.00337978	0.371118	509.807	207	1.5242e-27
Apolipoprotein B	Weighted median	312	0.220389	0.0646514	0.000652291								209	0.456344	0.0827264	3.46201e-08
Apolipoprotein B	Weighted mode	312	0.250625	0.100341	0.013015								209	0.550384	0.150081	0.000311381
Average number of double bonds in a fatty acid chain	Inverse variance weighted	312	-0.194067	0.0436793	8.87138e-06	2.2269e-05				337.908	311	0.141001	209	-0.0794424	0.0557612	0.154247	0.178985				232.344	208	0.118535
Average number of double bonds in a fatty acid chain	MR Egger	312	-0.222622	0.107207	0.0386653		0.000556153	0.00190629	0.770676	337.815	310	0.133087	209	-0.0491628	0.150906	0.744916		-0.000559813	0.00259157	0.82919	232.292	207	0.109688
Average number of double bonds in a fatty acid chain	Weighted median	312	-0.15333	0.072205	0.0337084								209	-0.058839	0.0897609	0.51214
Average number of double bonds in a fatty acid chain	Weighted mode	312	-0.0955037	0.117152	0.415576								209	0.0123331	0.135874	0.927764
Average number of methylene groups in a fatty acid chain	Inverse variance weighted	312	0.123848	0.0393469	0.00164617	0.00285181				290.77	311	0.788883	209	0.131361	0.0497427	0.00827087	0.0141228				184.332	208	0.879925
Average number of methylene groups in a fatty acid chain	MR Egger	312	0.14232	0.0961519	0.139847		-0.000360679	0.00171308	0.833381	290.726	310	0.777508	209	0.0679486	0.137305	0.621215		0.00116293	0.00234702	0.620778	184.086	207	0.872342
Average number of methylene groups in a fatty acid chain	Weighted median	312	0.0785547	0.0661094	0.234734								209	0.0477098	0.079207	0.546946
Average number of methylene groups in a fatty acid chain	Weighted mode	312	0.0212939	0.0961431	0.824863								209	0.0237963	0.133493	0.858693
Average number of methylene groups per double bond	Inverse variance weighted	312	0.235973	0.0454756	2.11425e-07	7.43009e-07				324.694	311	0.285068	209	0.12728	0.0579167	0.0279742	0.0382315				221.153	208	0.253252
Average number of methylene groups per double bond	MR Egger	312	0.228662	0.112096	0.0422098		0.000142066	0.00199034	0.943143	324.688	310	0.271757	209	0.0516291	0.1575	0.743392		0.00139445	0.00269898	0.605947	220.868	207	0.242112
Average number of methylene groups per double bond	Weighted median	312	0.188913	0.0742368	0.010936								209	0.105682	0.0955904	0.268913
Average number of methylene groups per double bond	Weighted mode	312	0.14576	0.124317	0.2419								209	0.0821278	0.156204	0.599607
Cholesterol esters in large HDL	Inverse variance weighted	312	-0.268213	0.0396335	1.31181e-11	3.22704e-10				351.313	311	0.057298	209	-0.371165	0.0635329	5.15487e-09	1.79986e-07				380.676	208	2.91978e-12
Cholesterol esters in large HDL	MR Egger	312	-0.363832	0.097522	0.000226984		0.00185773	0.00173126	0.284081	350.013	310	0.0583123	209	-0.247741	0.170931	0.14875		-0.00228355	0.00293549	0.437511	379.567	207	2.77054e-12
Cholesterol esters in large HDL	Weighted median	312	-0.305794	0.0629284	1.17739e-06								209	-0.416666	0.0881406	2.27543e-06
Cholesterol esters in large HDL	Weighted mode	312	-0.270903	0.0980391	0.00606443								209	-0.467856	0.134463	0.000612016
Cholesterol esters in large LDL	Inverse variance weighted	312	0.231124	0.0376433	8.26031e-10	0.0618291				390.971	311	0.00138139	209	0.171469	0.0742656	0.0209516	0.0296212				521.6	208	6.86149e-29
Cholesterol esters in large LDL	MR Egger	312	0.239702	0.0924448	0.00996768		0.000586727	0.00182691	0.748307	290.555	310	0.779639	209	-0.0408778	0.19945	0.83781		0.00392897	0.0034254	0.252701	518.305	207	1.17195e-28
Cholesterol esters in large LDL	Weighted median	312	0.260505	0.0711384	0.000250303								209	0.346634	0.0801056	1.51008e-05
Cholesterol esters in large LDL	Weighted mode	312	0.232703	0.103413	0.0251329								209	0.418215	0.137105	0.00258335
Cholesterol esters in large VLDL	Inverse variance weighted	312	0.231124	0.0376433	8.26031e-10	6.35011e-09				290.565	311	0.791361	209	0.27687	0.0666351	3.25264e-05	8.3349e-05				412.138	208	1.41181e-15
Cholesterol esters in large VLDL	MR Egger	312	0.239702	0.0924448	0.00996768		-0.000166749	0.00164134	0.919146	341.346	310	0.106504	209	0.294987	0.179186	0.101227		-0.00033568	0.00308067	0.913337	412.114	207	1.00063e-15
Cholesterol esters in large VLDL	Weighted median	312	0.260505	0.0692207	0.00016762								209	0.37297	0.0803851	3.4875e-06
Cholesterol esters in large VLDL	Weighted mode	312	0.213917	0.100264	0.0336635								209	0.482182	0.147044	0.00122043
Cholesterol esters in medium HDL	Inverse variance weighted	312	-0.141334	0.0390548	0.000295911	0.000568705				341.484	311	0.112941	209	-0.187532	0.0556455	0.000751362	0.00159341				292.681	208	9.76957e-05
Cholesterol esters in medium HDL	MR Egger	312	-0.172511	0.0961503	0.0737591		0.000606417	0.00170849	0.722874	341.346	310	0.106504	209	-0.107101	0.149667	0.475048		-0.00148944	0.00257225	0.563189	292.208	207	8.74673e-05
Cholesterol esters in medium HDL	Weighted median	312	-0.102498	0.0741212	0.166713								209	-0.173933	0.0835226	0.0373002
Cholesterol esters in medium HDL	Weighted mode	312	-0.0886812	0.101765	0.384191								209	-0.197661	0.133129	0.139127
Cholesterol esters in medium LDL	Inverse variance weighted	312	0.0885691	0.0417623	0.0339392	0.0444098				391.085	311	0.00136384	209	0.179438	0.0756564	0.017704	0.0259237				541.246	208	1.63754e-31
Cholesterol esters in medium LDL	MR Egger	312	0.0714161	0.102946	0.488373		0.00033325	0.0018275	0.855425	391.043	310	0.0012065	209	-0.0591341	0.20305	0.771168		0.00441418	0.00348721	0.207001	537.089	207	3.67461e-31
Cholesterol esters in medium LDL	Weighted median	312	0.170295	0.0610325	0.0052671								209	0.355781	0.0816684	1.32212e-05
Cholesterol esters in medium LDL	Weighted mode	312	0.232817	0.0997321	0.02021								209	0.432741	0.137624	0.0019078
Cholesterol esters in medium VLDL	Inverse variance weighted	312	0.1891	0.0376112	4.96267e-07	1.56515e-06				317.025	311	0.394838	209	0.296208	0.0684547	1.51114e-05	4.11371e-05				442.85	208	4.65246e-19
Cholesterol esters in medium VLDL	MR Egger	312	0.173381	0.092712	0.0624118		0.000305383	0.00164584	0.852921	316.99	310	0.380044	209	0.272013	0.184423	0.141749		0.000447655	0.00316722	0.887739	442.807	207	3.20069e-19
Cholesterol esters in medium VLDL	Weighted median	312	0.260479	0.0647518	5.75281e-05								209	0.359612	0.0743067	1.30122e-06
Cholesterol esters in medium VLDL	Weighted mode	312	0.235995	0.10024	0.0191789								209	0.451796	0.140133	0.00146761
Cholesterol esters in very large HDL	Inverse variance weighted	312	-0.133221	0.0402456	0.000932309	0.00173749				360.982	311	0.0266685	209	-0.170312	0.0468384	0.000276731	0.000630333				212.822	208	0.394645
Cholesterol esters in very large HDL	MR Egger	312	-0.206283	0.0991587	0.0383163		0.00141962	0.00176067	0.420689	360.226	310	0.025954	209	-0.131526	0.11775	0.265291		-0.00073777	0.00205417	0.719843	212.689	207	0.378362
Cholesterol esters in very large HDL	Weighted median	312	-0.0783012	0.0618873	0.205792								209	-0.173162	0.0868582	0.0461942
Cholesterol esters in very large HDL	Weighted mode	312	-0.0600473	0.108259	0.579523								209	-0.155714	0.116763	0.183797
Citrate	Inverse variance weighted	312	-0.0449886	0.03745	0.229635	0.269001				381.097	311	0.00402703	209	-0.123092	0.048901	0.0118306	0.0181895				272.554	208	0.00175905
Citrate	MR Egger	312	0.0978338	0.091644	0.286558		-0.0027756	0.0016265	0.0889195	377.551	310	0.0051742	209	-0.0129302	0.133599	0.922992		-0.00202619	0.00228656	0.376577	271.524	207	0.00173297
Citrate	Weighted median	312	-0.0855595	0.0604914	0.157242								209	-0.00803686	0.0726272	0.911887
Citrate	Weighted mode	312	-0.0714554	0.0802793	0.374109								209	0.0260654	0.115123	0.821102
Concentration of chylomicrons and largest VLDL particles	Inverse variance weighted	312	0.174099	0.0379748	4.54892e-06	1.23909e-05				299.479	311	0.67038	208	0.21362	0.0556772	0.000124667	0.000289321				280.13	207	0.000531945
Concentration of chylomicrons and largest VLDL particles	MR Egger	312	0.207227	0.0931783	0.0268696		-0.000645307	0.00165743	0.69729	299.327	310	0.657918	208	0.290582	0.149019	0.0525377		-0.00142983	0.00256735	0.578181	279.708	206	0.000478486
Concentration of chylomicrons and largest VLDL particles	Weighted median	312	0.222732	0.0670091	0.000887642								208	0.296495	0.0800394	0.000211922
Concentration of chylomicrons and largest VLDL particles	Weighted mode	312	0.20256	0.10079	0.0453228								208	0.462376	0.160698	0.00443126
Concentration of IDL particles	Inverse variance weighted	312	0.122496	0.0406528	0.00258481	0.00441572				369.713	311	0.0123257	209	0.189093	0.0660774	0.00421382	0.00809844				411.863	208	1.51323e-15
Concentration of IDL particles	MR Egger	312	0.0937381	0.1002	0.350255		0.000558727	0.0017788	0.753654	369.596	310	0.0112561	209	-0.0159069	0.177377	0.928629		0.00379282	0.00304617	0.214499	408.801	207	2.3107e-15
Concentration of IDL particles	Weighted median	312	0.19723	0.0666012	0.0030629								209	0.320028	0.0860637	0.000200409
Concentration of IDL particles	Weighted mode	312	0.250068	0.0944741	0.0085359								209	0.394296	0.142241	0.00607613
Concentration of large HDL particles	Inverse variance weighted	312	-0.256365	0.0399711	1.41971e-10	1.94027e-09				357.33	311	0.0360003	209	-0.372331	0.065236	1.14684e-08	1.79986e-07				401.603	208	1.95081e-14
Concentration of large HDL particles	MR Egger	312	-0.341252	0.0983715	0.000596337		0.00164998	0.00174706	0.345684	356.305	310	0.0358643	209	-0.325972	0.175691	0.0649642		-0.000857969	0.00301803	0.776479	401.446	207	1.44696e-14
Concentration of large HDL particles	Weighted median	312	-0.282009	0.0644854	1.22425e-05								209	-0.462529	0.0846842	4.71304e-08
Concentration of large HDL particles	Weighted mode	312	-0.254539	0.0931034	0.00661681								209	-0.485318	0.138684	0.000570198
Concentration of large LDL particles	Inverse variance weighted	312	0.10588	0.0414211	0.0105825	0.0156825				384.414	311	0.00283996	209	0.181829	0.0735153	0.0133853	0.0203259				510.632	208	1.87656e-27
Concentration of large LDL particles	MR Egger	312	0.0908712	0.102106	0.374175		0.000291598	0.00181262	0.8723	384.382	310	0.00252892	209	-0.0493565	0.197309	0.802721		0.00427749	0.00338861	0.208256	506.732	207	3.83034e-27
Concentration of large LDL particles	Weighted median	312	0.187021	0.0622073	0.00264343								209	0.345323	0.0850621	4.91452e-05
Concentration of large LDL particles	Weighted mode	312	0.240153	0.0999796	0.0168912								209	0.420461	0.145742	0.00432682
Concentration of large VLDL particles	Inverse variance weighted	312	0.231471	0.0375501	7.07859e-10	5.80444e-09				299.816	311	0.665344	209	0.296417	0.0641497	3.82444e-06	1.68002e-05				382.835	208	1.76519e-12
Concentration of large VLDL particles	MR Egger	312	0.240249	0.0924101	0.00977379		-0.000170561	0.00164057	0.917265	299.806	310	0.650673	209	0.276769	0.172698	0.110544		0.000363629	0.00296632	0.902554	382.807	207	1.29783e-12
Concentration of large VLDL particles	Weighted median	312	0.248531	0.0671578	0.000215004								209	0.434626	0.0776516	2.17924e-08
Concentration of large VLDL particles	Weighted mode	312	0.224035	0.0977708	0.0226066								209	0.546198	0.133641	6.23843e-05
Concentration of medium HDL particles	Inverse variance weighted	312	-0.0761948	0.0390783	0.0512004	0.0642617				342.759	311	0.104018	209	-0.0985541	0.0532491	0.0641966	0.0772299				268.358	208	0.00302158
Concentration of medium HDL particles	MR Egger	312	-0.127433	0.0962841	0.186641		0.000995463	0.00170926	0.560725	342.384	310	0.0994993	209	-0.108134	0.143465	0.45187		0.000177234	0.00246377	0.942722	268.351	207	0.00261755
Concentration of medium HDL particles	Weighted median	312	-0.0511825	0.0681242	0.452465								209	-0.0679887	0.0842822	0.419851
Concentration of medium HDL particles	Weighted mode	312	-0.0317075	0.0884468	0.720218								209	-0.10891	0.134301	0.418326
Concentration of medium LDL particles	Inverse variance weighted	312	0.106061	0.0414876	0.0105745	0.0156825				386.044	311	0.00238294	209	0.199497	0.0758563	0.00854001	0.0141949				544.231	208	6.46579e-32
Concentration of medium LDL particles	MR Egger	312	0.105624	0.102258	0.302448		8.48433e-06	0.00181546	0.996274	386.044	310	0.00211052	209	-0.0367034	0.203563	0.85709		0.00437085	0.00349634	0.212667	540.153	207	1.41772e-31
Concentration of medium LDL particles	Weighted median	312	0.165774	0.0625062	0.00799883								209	0.354376	0.0829962	1.95656e-05
Concentration of medium LDL particles	Weighted mode	312	0.255958	0.102741	0.0132489								209	0.492816	0.139279	0.000496574
Concentration of medium VLDL particles	Inverse variance weighted	312	0.239736	0.0372756	1.26407e-10	1.94027e-09				308.211	311	0.534037	209	0.30484	0.0688478	9.52242e-06	2.92815e-05				447.301	208	1.39584e-19
Concentration of medium VLDL particles	MR Egger	312	0.199012	0.0917387	0.0308166		0.000791274	0.00162874	0.627439	307.975	310	0.521821	209	0.210685	0.185292	0.256835		0.00174217	0.00318221	0.584643	446.654	207	1.12664e-19
Concentration of medium VLDL particles	Weighted median	312	0.244268	0.0670642	0.000270211								209	0.262383	0.0785852	0.000841288
Concentration of medium VLDL particles	Weighted mode	312	0.208346	0.0896348	0.0207488								209	0.464257	0.139799	0.00105976
Concentration of small HDL particles	Inverse variance weighted	312	0.0258298	0.0390547	0.508371	0.55336				342.689	311	0.104489	209	0.135015	0.0500547	0.00698948	0.0126427				237.346	208	0.0794872
Concentration of small HDL particles	MR Egger	312	0.00710916	0.0962731	0.941182		0.000363698	0.00170903	0.831615	342.639	310	0.0978322	209	0.101216	0.134845	0.453738		0.000625316	0.0023157	0.787403	237.262	207	0.0731353
Concentration of small HDL particles	Weighted median	312	0.0951484	0.0699861	0.173978								209	0.173166	0.0754231	0.0216798
Concentration of small HDL particles	Weighted mode	312	0.100739	0.100841	0.318577								209	0.203047	0.127053	0.111531
Concentration of small LDL particles	Inverse variance weighted	312	0.109765	0.0413601	0.00795686	0.0123885				383.751	311	0.00304782	209	0.205181	0.0750149	0.00623414	0.0114448				532.345	208	2.56839e-30
Concentration of small LDL particles	MR Egger	312	0.112215	0.101955	0.271911		-4.75979e-05	0.00180997	0.979037	383.75	310	0.00270701	209	-0.0132438	0.201426	0.94764		0.00404156	0.00345941	0.244038	528.858	207	4.66805e-30
Concentration of small LDL particles	Weighted median	312	0.176566	0.0616423	0.00417848								209	0.354795	0.0835948	2.19347e-05
Concentration of small LDL particles	Weighted mode	312	0.237269	0.103251	0.0222264								209	0.479373	0.152458	0.00190835
Concentration of small VLDL particles	Inverse variance weighted	312	0.1957	0.0385734	3.90682e-07	1.26968e-06				333.855	311	0.17841	209	0.339235	0.0722097	2.6284e-06	1.40562e-05				493.374	208	3.11298e-25
Concentration of small VLDL particles	MR Egger	312	0.198272	0.095089	0.037876		-4.99752e-05	0.00168805	0.976401	333.854	310	0.168255	209	0.277549	0.194491	0.155071		0.00114131	0.00334016	0.732928	493.095	207	2.17785e-25
Concentration of small VLDL particles	Weighted median	312	0.202195	0.072165	0.00508127								209	0.377029	0.0794605	2.08649e-06
Concentration of small VLDL particles	Weighted mode	312	0.16975	0.101797	0.0964157								209	0.425866	0.13662	0.00208421
Concentration of very large HDL particles	Inverse variance weighted	312	-0.179411	0.0391666	4.634e-06	1.23909e-05				342.624	311	0.104933	209	-0.26517	0.0525059	4.4115e-07	4.17396e-06				259.658	208	0.00863115
Concentration of very large HDL particles	MR Egger	312	-0.179962	0.096554	0.0632882		1.07102e-05	0.00171406	0.995019	342.624	310	0.0979296	209	-0.220478	0.141399	0.120461		-0.000826918	0.00242839	0.733809	259.512	207	0.0077126
Concentration of very large HDL particles	Weighted median	312	-0.13086	0.0646957	0.043104								209	-0.294035	0.0770766	0.000136273
Concentration of very large HDL particles	Weighted mode	312	-0.0461449	0.117408	0.694565								209	-0.377614	0.153902	0.0149659
Concentration of very large VLDL particles	Inverse variance weighted	312	0.239762	0.0377308	2.0905e-10	2.53352e-09				294.138	311	0.74597	209	0.28027	0.0599348	2.92163e-06	1.45241e-05				329.41	208	1.62258e-07
Concentration of very large VLDL particles	MR Egger	312	0.212054	0.092555	0.0226272		0.00053913	0.00164451	0.743257	294.031	310	0.734279	209	0.329631	0.161094	0.0420008		-0.00091326	0.0027656	0.741567	329.237	207	1.31847e-07
Concentration of very large VLDL particles	Weighted median	312	0.270906	0.0712136	0.000142306								209	0.353882	0.0798474	9.33727e-06
Concentration of very large VLDL particles	Weighted mode	312	0.252568	0.107508	0.0194343								209	0.507827	0.144663	0.00054848
Concentration of very small VLDL particles	Inverse variance weighted	312	0.161603	0.0393	3.9217e-05	8.61373e-05				338.078	311	0.139566	209	0.261398	0.0600095	1.32489e-05	3.81932e-05				334.528	208	6.00277e-08
Concentration of very small VLDL particles	MR Egger	312	0.120587	0.0977554	0.218301		0.000792565	0.00172917	0.647022	337.849	310	0.132814	209	0.140097	0.161457	0.386559		0.00224436	0.00277296	0.419231	333.472	207	5.76709e-08
Concentration of very small VLDL particles	Weighted median	312	0.193025	0.0687672	0.00500158								209	0.380517	0.0815248	3.04892e-06
Concentration of very small VLDL particles	Weighted mode	312	0.177237	0.103025	0.0863668								209	0.445997	0.151941	0.00370647
Creatinine	Inverse variance weighted	312	0.0453926	0.0357067	0.203635	0.243176				347.286	311	0.0765878	209	0.0473691	0.04771	0.32078	0.352285				259.589	208	0.00869976
Creatinine	MR Egger	312	-0.00184866	0.0877455	0.983205		0.000918185	0.00155751	0.555941	346.897	310	0.0730659	209	0.0858609	0.130646	0.511782		-0.00070771	0.00223542	0.751874	259.463	207	0.00775688
Creatinine	Weighted median	312	0.0341978	0.0662169	0.60554								209	0.0774806	0.0689274	0.260975
Creatinine	Weighted mode	312	0.0251076	0.088832	0.777639								209	0.0951172	0.126699	0.453661
Description of average fatty acid chain length, not actual carbon number	Inverse variance weighted	312	-0.10243	0.0465009	0.0276125	0.0373224				339.018	311	0.131809	209	-0.0469228	0.062801	0.454963	0.486612				259.635	208	0.00865332
Description of average fatty acid chain length, not actual carbon number	MR Egger	312	-0.202982	0.114457	0.0771398		0.00195365	0.00203197	0.337072	338.01	310	0.131509	209	-0.00848134	0.170841	0.960453		-0.00070862	0.0029277	0.808989	259.562	207	0.00766817
Description of average fatty acid chain length, not actual carbon number	Weighted median	312	-0.131675	0.0790044	0.0955785								209	-0.0926109	0.0939097	0.32405
Description of average fatty acid chain length, not actual carbon number	Weighted mode	312	-0.148591	0.111922	0.185274								209	-0.177817	0.141025	0.208761
Free cholesterol	Inverse variance weighted	312	0.0399196	0.0452022	0.377164	0.421738				319.899	311	0.351926	209	0.0506686	0.0688974	0.462083	0.489967				312.205	208	3.84667e-06
Free cholesterol	MR Egger	312	-0.0298644	0.111254	0.788543		0.00135709	0.00197659	0.49286	319.413	310	0.344216	209	-0.0627383	0.187206	0.737866		0.00209068	0.00320826	0.515345	311.566	207	3.47281e-06
Free cholesterol	Weighted median	312	0.137702	0.073816	0.0621152								209	0.171806	0.10221	0.0927801
Free cholesterol	Weighted mode	312	0.302092	0.143279	0.0357938								209	0.297561	0.164327	0.0716166
Free cholesterol in IDL	Inverse variance weighted	312	0.0763806	0.0398354	0.0551868	0.0678798				382.663	311	0.00341939	209	0.119116	0.0644734	0.0646722	0.0772299				420.632	208	1.61973e-16
Free cholesterol in IDL	MR Egger	312	0.0493878	0.0980947	0.614991		0.000524376	0.00174093	0.76346	382.551	310	0.00307711	209	-0.122662	0.174948	0.484005		0.00445282	0.00299659	0.138811	416.193	207	3.53968e-16
Free cholesterol in IDL	Weighted median	312	0.163835	0.0665536	0.0138278								209	0.220159	0.0776166	0.00456116
Free cholesterol in IDL	Weighted mode	312	0.216854	0.089937	0.0164807								209	0.301551	0.126897	0.0183924
Free cholesterol in large HDL	Inverse variance weighted	312	-0.275399	0.0380244	4.39849e-13	1.80338e-11				350.894	311	0.0591027	209	-0.390452	0.0634523	7.58044e-10	8.02701e-08				409.642	208	2.64603e-15
Free cholesterol in large HDL	MR Egger	312	-0.389281	0.093449	4.02894e-05		0.00221103	0.00165775	0.183264	348.891	310	0.0633173	209	-0.350107	0.17335	0.0447081		-0.000742186	0.00296657	0.802694	409.518	207	1.92905e-15
Free cholesterol in large HDL	Weighted median	312	-0.26462	0.0634381	3.02854e-05								209	-0.467942	0.0790427	3.21709e-09
Free cholesterol in large HDL	Weighted mode	312	-0.267545	0.0842822	0.00165184								209	-0.504979	0.128999	0.000122713
Free cholesterol in large LDL	Inverse variance weighted	312	0.0808535	0.0397977	0.0421929	0.0546287				384.807	311	0.0027229	209	0.102423	0.0692721	0.139257	0.163129				488.642	208	1.23727e-24
Free cholesterol in large LDL	MR Egger	312	0.0398146	0.0980606	0.685008		0.000796662	0.00173933	0.647253	384.547	310	0.0024842	209	-0.135829	0.18844	0.47184		0.00438219	0.00322432	0.175592	484.321	207	2.81626e-24
Free cholesterol in large LDL	Weighted median	312	0.151106	0.060295	0.0122068								209	0.270453	0.0771801	0.00045802
Free cholesterol in large LDL	Weighted mode	312	0.201645	0.0945064	0.0336526								209	0.282533	0.13087	0.0320036
Free cholesterol in large VLDL	Inverse variance weighted	312	0.192498	0.0360426	9.25107e-08	3.67059e-07				299.097	311	0.676047	209	0.295289	0.0635416	3.36506e-06	1.53297e-05				405.233	208	7.95391e-15
Free cholesterol in large VLDL	MR Egger	312	0.233795	0.0886888	0.00880802		-0.000801694	0.00157315	0.610686	298.837	310	0.66529	209	0.296646	0.173492	0.0887916		-2.49571e-05	0.00296901	0.993301	405.233	207	5.65056e-15
Free cholesterol in large VLDL	Weighted median	312	0.257791	0.0656628	8.63748e-05								209	0.365623	0.077101	2.11479e-06
Free cholesterol in large VLDL	Weighted mode	312	0.244489	0.0956263	0.0110411								209	0.475973	0.142623	0.00100213
Free cholesterol in medium HDL	Inverse variance weighted	312	-0.138257	0.0379264	0.000266981	0.00052125				349.304	311	0.0663615	209	-0.185255	0.053701	0.000561118	0.00121083				293.034	208	9.24787e-05
Free cholesterol in medium HDL	MR Egger	312	-0.244478	0.09329	0.0092094		0.00206139	0.00165437	0.213695	347.563	310	0.0696845	209	-0.228493	0.14667	0.120792		0.00079465	0.00250755	0.751636	292.892	207	7.85738e-05
Free cholesterol in medium HDL	Weighted median	312	-0.140942	0.0684058	0.039362								209	-0.234362	0.0847321	0.00567624
Free cholesterol in medium HDL	Weighted mode	312	-0.127743	0.0980577	0.193629								209	-0.259574	0.144928	0.0747381
Free cholesterol in medium VLDL	Inverse variance weighted	312	0.209306	0.0361485	7.03092e-09	4.11811e-08				312.898	311	0.459113	209	0.29757	0.0664975	7.64479e-06	2.4745e-05				443.877	208	3.52643e-19
Free cholesterol in medium VLDL	MR Egger	312	0.224141	0.0890887	0.0123769		-0.000287983	0.00158022	0.855512	312.864	310	0.443759	209	0.24522	0.181563	0.178298		0.000963035	0.00310693	0.756901	443.672	207	2.53285e-19
Free cholesterol in medium VLDL	Weighted median	312	0.254053	0.0636378	6.54711e-05								209	0.391187	0.0773052	4.18619e-07
Free cholesterol in medium VLDL	Weighted mode	312	0.278196	0.102093	0.00679549								209	0.553679	0.133483	4.88714e-05
Free cholesterol in small VLDL	Inverse variance weighted	312	0.156622	0.0366333	1.90788e-05	4.42773e-05				323.411	311	0.302298	209	0.318518	0.0697274	4.92278e-06	1.95323e-05				492.045	208	4.59042e-25
Free cholesterol in small VLDL	MR Egger	312	0.134555	0.0901344	0.136499		0.000428967	0.00160045	0.788855	323.336	310	0.289527	209	0.23918	0.190126	0.209805		0.00146218	0.00325884	0.654131	491.567	207	3.40921e-25
Free cholesterol in small VLDL	Weighted median	312	0.178136	0.0654575	0.00650058								209	0.369613	0.0768164	1.49694e-06
Free cholesterol in small VLDL	Weighted mode	312	0.1584	0.102516	0.123334								209	0.500406	0.145787	0.000721625
Free cholesterol in very large HDL	Inverse variance weighted	312	-0.180249	0.0386443	3.09654e-06	8.85755e-06				361.878	311	0.0247245	209	-0.257948	0.0505749	3.39071e-07	3.47547e-06				259.803	208	0.00848756
Free cholesterol in very large HDL	MR Egger	312	-0.252208	0.0951504	0.0084468		0.00139686	0.00168769	0.40849	361.08	310	0.0241397	209	-0.222282	0.138131	0.109095		-0.000656077	0.00236365	0.78162	259.707	207	0.00753961
Free cholesterol in very large HDL	Weighted median	312	-0.190788	0.0591455	0.00125645								209	-0.274328	0.0813058	0.000740774
Free cholesterol in very large HDL	Weighted mode	312	-0.204695	0.104856	0.0518172								209	-0.286376	0.131975	0.0311456
Free cholesterol to esterified cholesterol ratio	Inverse variance weighted	312	0.0441186	0.0474235	0.35221	0.397448				351.445	311	0.0567377	209	0.0762672	0.0737996	0.3014	0.333984				357.393	208	5.38254e-10
Free cholesterol to esterified cholesterol ratio	MR Egger	312	-0.117509	0.116464	0.313775		0.00314033	0.00206759	0.129823	348.849	310	0.0635111	209	-0.0697704	0.200488	0.728192		0.00269216	0.00343593	0.434211	356.336	207	5.11021e-10
Free cholesterol to esterified cholesterol ratio	Weighted median	312	0.115592	0.0796339	0.146628								209	0.187627	0.0934942	0.0447683
Free cholesterol to esterified cholesterol ratio	Weighted mode	312	0.106291	0.110207	0.335563								209	0.23438	0.145589	0.108941
Glucose	Inverse variance weighted	312	0.068969	0.035518	0.0521603	0.0648053				339.548	311	0.127571	209	0.114019	0.0463082	0.01381	0.020715				242.404	208	0.0511181
Glucose	MR Egger	312	0.162406	0.0870268	0.0629628		-0.0018204	0.00154806	0.240529	338.04	310	0.131263	209	-0.149943	0.125081	0.231988		0.00485811	0.00214179	0.0243464	236.525	207	0.0778455
Glucose	Weighted median	312	0.162161	0.0593696	0.00630692								209	0.116204	0.0686068	0.090309
Glucose	Weighted mode	312	0.183065	0.0807544	0.0240807								209	0.240043	0.199712	0.230751
Glutamine	Inverse variance weighted	312	-0.114721	0.0352555	0.00113792	0.0020583				332.663	311	0.190567	209	-0.123163	0.0477697	0.00992985	0.015862				256.091	208	0.0128938
Glutamine	MR Egger	312	-0.183308	0.0865903	0.0350593		0.00133274	0.00153667	0.386453	331.858	310	0.188177	209	-0.115386	0.13087	0.378968		-0.000142994	0.00223961	0.949153	256.086	207	0.0114047
Glutamine	Weighted median	312	-0.0987301	0.0636438	0.120832								209	-0.155097	0.0707036	0.0282624
Glutamine	Weighted mode	312	-0.137545	0.0866334	0.113378								209	-0.159203	0.139324	0.254483
Glycerol	Inverse variance weighted	312	0.140448	0.0381533	0.000232174	0.000460603				319.515	311	0.357547	209	0.145593	0.0516495	0.00481947	0.00911992				245.366	208	0.0388013
Glycerol	MR Egger	312	0.131691	0.0938305	0.161469		0.000170148	0.00166501	0.918671	319.504	310	0.342896	209	-0.0574775	0.141433	0.684872		0.00372675	0.00241753	0.12471	242.581	207	0.0455307
Glycerol	Weighted median	312	0.139361	0.0717399	0.0520657								209	0.106788	0.0757751	0.158756
Glycerol	Weighted mode	312	0.115523	0.0954459	0.227065								209	0.000937714	0.136739	0.994535
Glycine	Inverse variance weighted	312	-0.0424566	0.0424981	0.317783	0.36192				375.035	311	0.00742159	209	-0.117045	0.0539333	0.0299928	0.040099				254.516	208	0.0153099
Glycine	MR Egger	312	0.0401469	0.104285	0.70052		-0.00160754	0.00185316	0.386362	374.127	310	0.00728472	209	-0.351063	0.145524	0.0167194		0.0043192	0.00249651	0.0851037	250.888	207	0.0200251
Glycine	Weighted median	312	-0.0559128	0.0659966	0.396879								209	-0.148057	0.0874064	0.0902847
Glycine	Weighted mode	312	0.427867	0.105684	6.51079e-05								209	0.208311	0.183219	0.256865
Glycoprotein acetyls	Inverse variance weighted	312	0.282507	0.0372135	3.16193e-14	1.94459e-12				307.718	311	0.541925	209	0.230256	0.0599557	0.000122818	0.000289321				340.365	208	1.87792e-08
Glycoprotein acetyls	MR Egger	312	0.362217	0.0915892	9.49679e-05		-0.00154863	0.00162591	0.3416	306.811	310	0.540504	209	0.108152	0.161284	0.503242		0.00225908	0.00276977	0.415655	339.274	207	1.81145e-08
Glycoprotein acetyls	Weighted median	312	0.35679	0.0612783	5.79883e-09								209	0.274093	0.0915611	0.00275753
Glycoprotein acetyls	Weighted mode	312	-0.0150177	0.133815	0.910715								209	-0.22176	0.140917	0.117079
Histidine	Inverse variance weighted	312	-0.0200806	0.0387294	0.60412	0.635101				335.364	311	0.16377	209	-0.0282515	0.047316	0.550453	0.568956				210.659	208	0.435462
Histidine	MR Egger	312	-0.0949179	0.0953549	0.32031		0.00145457	0.00169346	0.391041	334.568	310	0.161487	209	-0.0957698	0.127965	0.455063		0.00124697	0.00219527	0.570632	210.331	207	0.422467
Histidine	Weighted median	312	-0.130294	0.0675023	0.0535797								209	-0.0984884	0.0757486	0.193532
Histidine	Weighted mode	312	-0.200278	0.0975216	0.0408429								209	-0.119928	0.144331	0.406969
Isoleucine	Inverse variance weighted	312	0.193491	0.0338005	1.0374e-08	5.54783e-08				312.752	311	0.461427	209	0.289831	0.0525254	3.43022e-08	4.21917e-07				316.555	208	1.77428e-06
Isoleucine	MR Egger	312	0.297137	0.082912	0.000393201		-0.0020136	0.00147127	0.17211	310.874	310	0.475352	209	0.349905	0.143874	0.0158647		-0.00110414	0.00246109	0.654161	316.248	207	1.50261e-06
Isoleucine	Weighted median	312	0.240271	0.0554634	1.47722e-05								209	0.375335	0.0713451	1.43401e-07
Isoleucine	Weighted mode	312	0.283332	0.0879201	0.00140501								209	0.5064	0.125069	7.25798e-05
Lactate	Inverse variance weighted	312	0.0816444	0.034605	0.0183084	0.0258843				327.237	311	0.252492	209	0.140777	0.0463158	0.00236966	0.0048578				245.782	208	0.0372909
Lactate	MR Egger	312	0.14568	0.0849738	0.0874531		-0.0012448	0.00150849	0.409895	326.52	310	0.248671	209	0.122479	0.12693	0.335704		0.000336433	0.0021721	0.87706	245.753	207	0.0336589
Lactate	Weighted median	312	0.126699	0.0636498	0.0465289								209	0.181982	0.0722203	0.0117414
Lactate	Weighted mode	312	0.145197	0.0937636	0.122507								209	0.235056	0.140958	0.0969087
Leucine	Inverse variance weighted	312	0.135568	0.0337536	5.90965e-05	0.000127524				300.963	311	0.648042	209	0.216537	0.0477535	5.77479e-06	2.00307e-05				260.94	208	0.00744015
Leucine	MR Egger	312	0.201451	0.0829029	0.0156679		-0.00128003	0.00147116	0.384929	300.206	310	0.644568	209	0.3358	0.130637	0.0108578		-0.00219185	0.0022347	0.327825	259.733	207	0.00751658
Leucine	Weighted median	312	0.154121	0.0555262	0.00550913								209	0.22046	0.0726864	0.0024211
Leucine	Weighted mode	312	0.187032	0.0876024	0.0335415								209	0.275094	0.130402	0.0360907
Mean diameter for HDL particles	Inverse variance weighted	312	-0.239459	0.0403996	3.08049e-09	1.99422e-08				360.999	311	0.0266311	209	-0.356516	0.0625035	1.17064e-08	1.79986e-07				356.993	208	5.8673e-10
Mean diameter for HDL particles	MR Egger	312	-0.334808	0.0993882	0.000850632		0.00185342	0.00176518	0.294542	359.719	310	0.0270864	209	-0.297062	0.175719	0.0924283		-0.00108202	0.00298787	0.717618	356.767	207	4.65658e-10
Mean diameter for HDL particles	Weighted median	312	-0.207308	0.0662906	0.00176441								209	-0.344672	0.0786768	1.18212e-05
Mean diameter for HDL particles	Weighted mode	312	-0.207024	0.104843	0.0491977								209	-0.433818	0.136265	0.00167758
Mean diameter for LDL particles	Inverse variance weighted	312	-0.00883433	0.0403732	0.826793	0.83357				365.182	311	0.0185727	209	-0.0602491	0.0526673	0.252641	0.285091				262.039	208	0.00654019
Mean diameter for LDL particles	MR Egger	312	-0.0319818	0.0995211	0.748157		0.000449704	0.0017667	0.799244	365.106	310	0.0169823	209	0.0173289	0.141783	0.902842		-0.00143532	0.0024349	0.556184	261.599	207	0.00603077
Mean diameter for LDL particles	Weighted median	312	-0.0388136	0.0626474	0.53555								209	-0.138333	0.0791964	0.0806879
Mean diameter for LDL particles	Weighted mode	312	-0.0912142	0.105435	0.387639								209	-0.250971	0.143422	0.0816145
Mean diameter for VLDL particles	Inverse variance weighted	312	0.199727	0.0381103	1.59911e-07	5.78502e-07				327.039	311	0.254953	209	0.255366	0.0660909	0.00011161	0.000269177				414.715	208	7.35169e-16
Mean diameter for VLDL particles	MR Egger	312	0.229106	0.0939269	0.0152805		-0.00057081	0.00166746	0.73234	326.915	310	0.243838	209	0.283747	0.178059	0.112561		-0.000525095	0.00305786	0.863826	414.656	207	5.24199e-16
Mean diameter for VLDL particles	Weighted median	312	0.159031	0.0672693	0.018074								209	0.326702	0.0804736	4.91271e-05
Mean diameter for VLDL particles	Weighted mode	312	0.131036	0.0846957	0.122846								209	0.497335	0.14601	0.000790652
Mono-unsaturated fatty acids	Inverse variance weighted	312	0.196491	0.0450122	1.26956e-05	3.06188e-05				317.867	311	0.382072	209	0.17603	0.0665258	0.00814385	0.0141084				291.551	208	0.00011636
Mono-unsaturated fatty acids	MR Egger	312	0.0324489	0.110473	0.769163		0.00318756	0.00196139	0.105145	315.182	310	0.407604	209	0.0310857	0.180662	0.863554		0.00267202	0.00309614	0.389128	290.505	207	0.000113957
Mono-unsaturated fatty acids	Weighted median	312	0.21213	0.0795032	0.00762599								209	0.251129	0.0979633	0.0103622
Mono-unsaturated fatty acids	Weighted mode	312	0.167887	0.111024	0.131506								209	0.301221	0.150948	0.0472898
Omega-3 fatty acids	Inverse variance weighted	312	0.0187624	0.0479744	0.69573	0.713123				357.237	311	0.0362694	209	0.182764	0.060662	0.00258829	0.00521901				233.829	208	0.105686
Omega-3 fatty acids	MR Egger	312	-0.104218	0.117713	0.376651		0.00239548	0.00209402	0.253523	355.736	310	0.0375395	209	0.381617	0.174071	0.0294718		-0.003597	0.00295181	0.224392	232.163	207	0.110792
Omega-3 fatty acids	Weighted median	312	0.0457176	0.075256	0.543523								209	0.333395	0.090739	0.000238576
Omega-3 fatty acids	Weighted mode	312	0.189753	0.154223	0.219483								209	0.521542	0.186036	0.00553441
Omega-6 fatty acids	Inverse variance weighted	312	0.0580108	0.0459478	0.206756	0.244528				327.634	311	0.247605	209	0.0767348	0.0735183	0.2966	0.331653				352.494	208	1.53178e-09
Omega-6 fatty acids	MR Egger	312	0.0263718	0.113114	0.815803		0.000615374	0.00200978	0.759665	327.535	310	0.236373	209	-0.0819347	0.199528	0.68176		0.00292748	0.00342198	0.393267	351.252	207	1.51649e-09
Omega-6 fatty acids	Weighted median	312	0.165103	0.0808776	0.0412123								209	0.213418	0.0989641	0.0310434
Omega-6 fatty acids	Weighted mode	312	0.173285	0.116998	0.139594								209	0.255698	0.141302	0.0718036
Omega-7, omega-9 and saturated fatty acids	Inverse variance weighted	312	0.188012	0.0453466	3.38173e-05	7.56278e-05				321.521	311	0.328581	209	0.188663	0.0674183	0.00513582	0.00957131				298.401	208	3.94908e-05
Omega-7, omega-9 and saturated fatty acids	MR Egger	312	0.0571282	0.111478	0.608692		0.00254312	0.00197916	0.199768	319.817	310	0.338379	209	0.115587	0.183363	0.529147		0.00134705	0.0031423	0.6686	298.136	207	3.39656e-05
Omega-7, omega-9 and saturated fatty acids	Weighted median	312	0.246772	0.0812896	0.00239966								209	0.306908	0.0995971	0.00205962
Omega-7, omega-9 and saturated fatty acids	Weighted mode	312	0.283988	0.12158	0.0201363								209	0.364935	0.148698	0.0149419
Other polyunsaturated fatty acids than 18:2	Inverse variance weighted	312	0.0590446	0.0463865	0.203059	0.243176				336.235	311	0.155711	209	0.179818	0.0612967	0.00335096	0.00664786				246.319	208	0.0354114
Other polyunsaturated fatty acids than 18:2	MR Egger	312	-0.104827	0.113739	0.35743		0.00318849	0.0020216	0.115767	333.558	310	0.171113	209	0.309724	0.166375	0.0640762		-0.00239562	0.002852	0.40189	245.483	207	0.0345567
Other polyunsaturated fatty acids than 18:2	Weighted median	312	0.0987198	0.0750446	0.188348								209	0.409016	0.096606	2.29722e-05
Other polyunsaturated fatty acids than 18:2	Weighted mode	312	0.138463	0.136838	0.312384								209	0.467599	0.147013	0.00169408
Phenylalanine	Inverse variance weighted	312	0.271968	0.0348838	6.3692e-15	7.83412e-13				311.383	311	0.483214	209	0.178889	0.0512463	0.000481647	0.0010579				283.065	208	0.000412558
Phenylalanine	MR Egger	312	0.37641	0.0855765	1.50028e-05		-0.00203128	0.00152	0.182409	309.597	310	0.495772	209	0.0685746	0.13856	0.621188		0.00203798	0.00237804	0.392436	282.064	207	0.000402931
Phenylalanine	Weighted median	312	0.330884	0.0610814	6.05714e-08								209	0.185277	0.0710676	0.00913243
Phenylalanine	Weighted mode	312	0.342976	0.0821674	3.88746e-05								209	-0.0257595	0.210784	0.902852
Phosphatidylcholine and other cholines	Inverse variance weighted	312	-0.0187113	0.0461417	0.685096	0.708124				335.163	311	0.165676	209	-0.0465407	0.060131	0.438938	0.473591				238.979	208	0.0692095
Phosphatidylcholine and other cholines	MR Egger	312	-0.187531	0.113249	0.0987506		0.00328021	0.0020106	0.103809	332.31	310	0.183539	209	-0.0473739	0.16363	0.772474		1.53591e-05	0.00280403	0.995635	238.979	207	0.0630456
Phosphatidylcholine and other cholines	Weighted median	312	-0.0102186	0.0785328	0.896472								209	0.0280373	0.099165	0.777381
Phosphatidylcholine and other cholines	Weighted mode	312	0.0893575	0.136957	0.514592								209	0.0652426	0.14548	0.654285
Phospholipids in chylomicrons and largest VLDL particles	Inverse variance weighted	312	0.170996	0.0361406	2.22975e-06	6.53e-06				315.971	311	0.411002	209	0.283158	0.0567266	5.98759e-07	4.94938e-06				326.313	208	2.9281e-07
Phospholipids in chylomicrons and largest VLDL particles	MR Egger	312	0.217405	0.0890292	0.0151668		-0.000900949	0.0015792	0.568744	315.64	310	0.40057	209	0.321387	0.154911	0.0392549		-0.000703261	0.00265086	0.791046	326.202	207	2.3607e-07
Phospholipids in chylomicrons and largest VLDL particles	Weighted median	312	0.145812	0.0660615	0.027299								209	0.302901	0.0751714	5.59029e-05
Phospholipids in chylomicrons and largest VLDL particles	Weighted mode	312	0.137817	0.0863822	0.111631								209	0.323657	0.162108	0.0471778
Phospholipids in IDL	Inverse variance weighted	312	0.115728	0.0390796	0.00306308	0.00516108				369.959	311	0.0120483	209	0.169353	0.0652898	0.00949032	0.0153593				432.828	208	6.73779e-18
Phospholipids in IDL	MR Egger	312	0.0871098	0.0963092	0.366443		0.000555541	0.00170826	0.745243	369.832	310	0.0110086	209	-0.0782347	0.177425	0.659712		0.00455406	0.00303592	0.135123	428.173	207	1.58305e-17
Phospholipids in IDL	Weighted median	312	0.223707	0.0648242	0.000558538								209	0.28852	0.0805285	0.000339894
Phospholipids in IDL	Weighted mode	312	0.259919	0.092696	0.00536468								209	0.343323	0.124276	0.0062485
Phospholipids in large HDL	Inverse variance weighted	312	-0.251517	0.0398557	2.77789e-10	2.62831e-09				356.073	311	0.0397931	209	-0.373231	0.0658892	1.4743e-08	2.01488e-07				410.4	208	2.18737e-15
Phospholipids in large HDL	MR Egger	312	-0.335605	0.0981153	0.000708781		0.00163365	0.00174175	0.349009	355.065	310	0.0395958	209	-0.351931	0.177505	0.0487288		-0.000394113	0.00304846	0.89726	410.367	207	1.55723e-15
Phospholipids in large HDL	Weighted median	312	-0.270593	0.064201	2.50013e-05								209	-0.45127	0.0825701	4.6212e-08
Phospholipids in large HDL	Weighted mode	312	-0.239294	0.0966315	0.013805								209	-0.493028	0.12668	0.000133902
Phospholipids in large LDL	Inverse variance weighted	312	0.101874	0.0388428	0.00872327	0.013412				366.233	311	0.0169193	209	0.144748	0.069228	0.0365388	0.0468154				487.568	208	1.69054e-24
Phospholipids in large LDL	MR Egger	312	0.0674848	0.095717	0.481312		0.000667565	0.00169776	0.694439	366.05	310	0.0156011	209	-0.0802173	0.188422	0.670745		0.00413765	0.00322393	0.20078	483.719	207	3.35282e-24
Phospholipids in large LDL	Weighted median	312	0.195524	0.0619635	0.00160238								209	0.316982	0.0786188	5.5332e-05
Phospholipids in large LDL	Weighted mode	312	0.254674	0.0989082	0.0104905								209	0.389943	0.13616	0.00461381
Phospholipids in large VLDL	Inverse variance weighted	312	0.228049	0.0362888	3.29363e-10	2.89369e-09				289.287	311	0.806442	209	0.286515	0.0629822	5.38658e-06	1.97802e-05				392.62	208	1.73418e-13
Phospholipids in large VLDL	MR Egger	312	0.242393	0.0894596	0.00711284		-0.000278207	0.00158598	0.860867	289.256	310	0.79546	209	0.219632	0.172437	0.2042		0.00122944	0.00294984	0.677269	392.291	207	1.35471e-13
Phospholipids in large VLDL	Weighted median	312	0.259481	0.0635719	4.47098e-05								209	0.419965	0.0773481	5.64949e-08
Phospholipids in large VLDL	Weighted mode	312	0.253336	0.0958237	0.00861459								209	0.443184	0.128905	0.000707603
Phospholipids in medium HDL	Inverse variance weighted	312	-0.0857762	0.038013	0.0240398	0.0332235				351.108	311	0.0581736	209	-0.115042	0.0528817	0.0295955	0.0400028				284.831	208	0.000319193
Phospholipids in medium HDL	MR Egger	312	-0.161649	0.0935803	0.0850953		0.00147285	0.00165985	0.375586	350.219	310	0.05743	209	-0.152173	0.144433	0.2933		0.000683008	0.00247145	0.782548	284.726	207	0.000272976
Phospholipids in medium HDL	Weighted median	312	-0.0997021	0.0657469	0.129405								209	-0.164809	0.0783485	0.0354191
Phospholipids in medium HDL	Weighted mode	312	-0.0721556	0.0950561	0.448377								209	-0.19591	0.140343	0.164222
Phospholipids in medium LDL	Inverse variance weighted	312	0.107462	0.0388331	0.00565285	0.00927068				366.947	311	0.0158698	209	0.186801	0.0708574	0.0083818	0.0141228				512.01	208	1.24132e-27
Phospholipids in medium LDL	MR Egger	312	0.0494566	0.0956472	0.605474		0.00112601	0.00169651	0.507362	366.426	310	0.0150789	209	0.0254047	0.193275	0.895552		0.00296827	0.00330683	0.370432	510.025	207	1.42746e-27
Phospholipids in medium LDL	Weighted median	312	0.157822	0.0604432	0.00902569								209	0.301995	0.0761465	7.30955e-05
Phospholipids in medium LDL	Weighted mode	312	0.201573	0.0998587	0.0443888								209	0.400908	0.135268	0.00339305
Phospholipids in medium VLDL	Inverse variance weighted	312	0.213915	0.0363504	3.9854e-09	2.45102e-08				315.594	311	0.416828	209	0.303802	0.0668286	5.46768e-06	1.97802e-05				447.199	208	1.43507e-19
Phospholipids in medium VLDL	MR Egger	312	0.235343	0.0895808	0.00903816		-0.00041599	0.00158896	0.79365	315.524	310	0.402338	209	0.225866	0.182383	0.216964		0.00143386	0.00312115	0.646429	446.743	207	1.0996e-19
Phospholipids in medium VLDL	Weighted median	312	0.248926	0.0627572	7.29383e-05								209	0.344383	0.076988	7.70566e-06
Phospholipids in medium VLDL	Weighted mode	312	0.267483	0.0982366	0.0068375								209	0.543556	0.134256	7.26626e-05
Phospholipids in small VLDL	Inverse variance weighted	312	0.165773	0.0371033	7.90004e-06	2.02438e-05				333.661	311	0.180348	209	0.332872	0.0667069	6.03582e-07	4.94938e-06				452.042	208	3.83009e-20
Phospholipids in small VLDL	MR Egger	312	0.150615	0.0914357	0.100525		0.00029434	0.00162229	0.856145	333.626	310	0.170455	209	0.300617	0.182185	0.100447		0.000593365	0.00311762	0.84924	451.963	207	2.63512e-20
Phospholipids in small VLDL	Weighted median	312	0.198016	0.0688433	0.00402323								209	0.39529	0.075066	1.39509e-07
Phospholipids in small VLDL	Weighted mode	312	0.176144	0.0964659	0.0688134								209	0.549089	0.155738	0.000519414
Phospholipids in very large HDL	Inverse variance weighted	312	-0.21153	0.0390229	5.93769e-08	2.70495e-07				340.926	311	0.117023	209	-0.325716	0.0568386	1.00112e-08	1.79986e-07				304.971	208	1.33583e-05
Phospholipids in very large HDL	MR Egger	312	-0.281463	0.0960996	0.00365418		0.00135868	0.001706	0.426401	340.23	310	0.114434	209	-0.294751	0.153131	0.055621		-0.00057289	0.00262975	0.827761	304.901	207	1.10215e-05
Phospholipids in very large HDL	Weighted median	312	-0.155854	0.0620532	0.012018								209	-0.368768	0.0849741	1.42636e-05
Phospholipids in very large HDL	Weighted mode	312	-0.0804404	0.106464	0.450482								209	-0.406745	0.136979	0.00333413
Phospholipids in very large VLDL	Inverse variance weighted	312	0.203162	0.0360819	1.79602e-08	9.20461e-08				308.594	311	0.527893	209	0.302144	0.061284	8.21361e-07	6.31421e-06				375.494	208	9.64576e-12
Phospholipids in very large VLDL	MR Egger	312	0.253947	0.0887487	0.00450419		-0.000986156	0.00157448	0.531555	308.202	310	0.518175	209	0.289437	0.168036	0.0864776		0.000233456	0.00287347	0.935325	375.482	207	7.13232e-12
Phospholipids in very large VLDL	Weighted median	312	0.21625	0.0634631	0.000655611								209	0.374495	0.073466	3.44115e-07
Phospholipids in very large VLDL	Weighted mode	312	0.206601	0.0918284	0.0251565								209	0.483768	0.14708	0.00118006
Phospholipids in very small VLDL	Inverse variance weighted	312	0.11504	0.0398577	0.00389846	0.00647987				353.248	311	0.0495437	209	0.175068	0.060436	0.00377059	0.00736163				342.044	208	1.3369e-08
Phospholipids in very small VLDL	MR Egger	312	0.0629479	0.0980325	0.521275		0.00101301	0.00174134	0.561165	352.863	310	0.0470255	209	-0.000589816	0.161879	0.997096		0.00325276	0.00278128	0.243538	339.799	207	1.62899e-08
Phospholipids in very small VLDL	Weighted median	312	0.145258	0.0703248	0.0388729								209	0.276282	0.0851673	0.00117866
Phospholipids in very small VLDL	Weighted mode	312	0.20016	0.0976389	0.0412021								209	0.336573	0.132902	0.0120637
Pyruvate	Inverse variance weighted	312	0.0761441	0.0346785	0.0281125	0.0375853				329.339	311	0.227243	209	0.0308686	0.0481467	0.521435	0.544154				265.59	208	0.00426447
Pyruvate	MR Egger	312	0.159921	0.0851228	0.0612221		-0.00162741	0.00151019	0.282041	328.11	310	0.22957	209	-0.0156869	0.132039	0.905545		0.000855109	0.00225754	0.70524	265.406	207	0.00379434
Pyruvate	Weighted median	312	0.100569	0.0643711	0.118212								209	0.0890339	0.0701138	0.204138
Pyruvate	Weighted mode	312	0.0762864	0.0820714	0.353345								209	0.084648	0.117776	0.47312
Ratio of bisallylic groups to double bonds	Inverse variance weighted	312	-0.193937	0.0462824	2.78598e-05	6.34585e-05				334.754	311	0.169585	209	-0.0939475	0.0614422	0.126255	0.149321				247.397	208	0.031885
Ratio of bisallylic groups to double bonds	MR Egger	312	-0.200693	0.113989	0.0792858		0.000131333	0.00202422	0.94831	334.75	310	0.159796	209	0.102644	0.166228	0.537593		-0.00362626	0.00284972	0.204624	245.477	207	0.0345754
Ratio of bisallylic groups to double bonds	Weighted median	312	-0.215948	0.0755237	0.00424515								209	-0.036244	0.0962395	0.706469
Ratio of bisallylic groups to double bonds	Weighted mode	312	-0.24638	0.115835	0.0342076								209	-0.0634427	0.143644	0.659191
Ratio of bisallylic groups to total fatty acids	Inverse variance weighted	312	-0.245201	0.0481137	3.46401e-07	1.18354e-06				351.686	311	0.0557323	209	-0.113541	0.0600245	0.0585473	0.0727406				230.211	208	0.138987
Ratio of bisallylic groups to total fatty acids	MR Egger	312	-0.236502	0.118407	0.0466598		-0.000169164	0.00210324	0.935947	351.678	310	0.0514764	209	-0.00147612	0.16282	0.992775		-0.00206921	0.00279414	0.459804	229.603	207	0.134514
Ratio of bisallylic groups to total fatty acids	Weighted median	312	-0.222568	0.0784281	0.00454172								209	-0.0221385	0.0939097	0.813633
Ratio of bisallylic groups to total fatty acids	Weighted mode	312	-0.325113	0.126568	0.0106746								209	-0.00817953	0.144995	0.955067
Serum total cholesterol	Inverse variance weighted	312	0.0278908	0.0400726	0.486423	0.534197				384.74	311	0.00274276	209	0.133824	0.0671477	0.0462635	0.0586641				452.502	208	3.37662e-20
Serum total cholesterol	MR Egger	312	-0.016128	0.0984944	0.870038		0.000854653	0.00174648	0.624934	384.443	310	0.00251243	209	-0.0657974	0.182569	0.718918		0.00367331	0.00312449	0.241085	449.5	207	5.17894e-20
Serum total cholesterol	Weighted median	312	0.0752055	0.0628314	0.23133								209	0.311504	0.0804604	0.000108158
Serum total cholesterol	Weighted mode	312	0.220503	0.0987348	0.0262411								209	0.330638	0.140875	0.0198635
Serum total triglycerides	Inverse variance weighted	312	0.207758	0.0361623	9.18365e-09	5.1345e-08				317.336	311	0.390115	209	0.322348	0.0692731	3.26684e-06	1.53297e-05				488.158	208	1.42417e-24
Serum total triglycerides	MR Egger	312	0.237795	0.0891057	0.00801565		-0.000583136	0.00158058	0.712426	317.196	310	0.376938	209	0.157924	0.188805	0.403872		0.00302477	0.00323091	0.350263	486.1	207	1.68028e-24
Serum total triglycerides	Weighted median	312	0.238783	0.0676084	0.000412658								209	0.403572	0.0762073	1.18555e-07
Serum total triglycerides	Weighted mode	312	0.216156	0.0996064	0.0307561								209	0.488832	0.143095	0.000763773
Sphingomyelins	Inverse variance weighted	312	0.104595	0.0469445	0.0258771	0.0353653				345.323	311	0.0876869	209	0.0400961	0.0626293	0.522034	0.544154				258.005	208	0.0104175
Sphingomyelins	MR Egger	312	-0.0647328	0.115255	0.574762		0.00328972	0.00204606	0.108891	342.467	310	0.0989514	209	-0.0184938	0.170403	0.913681		0.00107987	0.00291992	0.711889	257.835	207	0.00935917
Sphingomyelins	Weighted median	312	0.103333	0.0753449	0.170231								209	0.0641222	0.100715	0.52434
Sphingomyelins	Weighted mode	312	0.172502	0.123578	0.163743								209	0.249572	0.171179	0.14636
Total cholesterol in HDL	Inverse variance weighted	312	-0.236985	0.03904	1.27659e-09	9.23649e-09				368.11	311	0.0142837	209	-0.337663	0.0585862	8.23734e-09	1.79986e-07				347.359	208	4.49215e-09
Total cholesterol in HDL	MR Egger	312	-0.350009	0.095926	0.000309105		0.00219331	0.00170074	0.198143	366.145	310	0.0154675	209	-0.304645	0.159978	0.0582587		-0.000607192	0.00273657	0.824626	347.276	207	3.50027e-09
Total cholesterol in HDL	Weighted median	312	-0.207875	0.0611155	0.000670526								209	-0.374368	0.0798975	2.79127e-06
Total cholesterol in HDL	Weighted mode	312	-0.192439	0.101762	0.0595427								209	-0.375597	0.136896	0.0066064
Total cholesterol in IDL	Inverse variance weighted	312	0.0763404	0.0417314	0.0673504	0.0820207				389.815	311	0.00157321	209	0.146107	0.0677853	0.0311271	0.0411681				433.684	208	5.37304e-18
Total cholesterol in IDL	MR Egger	312	0.0245134	0.102822	0.811723		0.00100694	0.00182536	0.581596	389.432	310	0.00144831	209	-0.018632	0.182208	0.918652		0.00304807	0.00312925	0.331165	431.705	207	6.23839e-18
Total cholesterol in IDL	Weighted median	312	0.186139	0.0641798	0.00372833								209	0.278415	0.0843924	0.000970119
Total cholesterol in IDL	Weighted mode	312	0.228184	0.0931213	0.0148205								209	0.365351	0.121999	0.00308032
Total cholesterol in large HDL	Inverse variance weighted	312	-0.27021	0.038666	2.78229e-12	8.55553e-11				359.831	311	0.0293569	209	-0.385185	0.0634911	1.3052e-09	8.02701e-08				406.223	208	6.21822e-15
Total cholesterol in large HDL	MR Egger	312	-0.383203	0.094922	6.82714e-05		0.00219383	0.00168351	0.193498	357.87	310	0.0315798	209	-0.268311	0.17328	0.123048		-0.00214885	0.00296386	0.46926	405.194	207	5.70504e-15
Total cholesterol in large HDL	Weighted median	312	-0.274815	0.0627713	1.19758e-05								209	-0.465773	0.0814144	1.05891e-08
Total cholesterol in large HDL	Weighted mode	312	-0.264874	0.0995614	0.00820953								209	-0.507658	0.13032	0.000132093
Total cholesterol in large LDL	Inverse variance weighted	312	0.0857753	0.0395217	0.0299816	0.0396531				379.807	311	0.00460022	209	0.132782	0.0705712	0.0598987	0.0736755				507.559	208	4.70319e-27
Total cholesterol in large LDL	MR Egger	312	0.0408001	0.0973724	0.675498		0.00087308	0.00172713	0.61356	379.494	310	0.00423988	209	-0.0909282	0.192103	0.636476		0.00411471	0.00328699	0.212049	503.746	207	9.33782e-27
Total cholesterol in large LDL	Weighted median	312	0.184271	0.0612342	0.00261866								209	0.31946	0.0785685	4.78264e-05
Total cholesterol in large LDL	Weighted mode	312	0.236996	0.0937396	0.0119582								209	0.383674	0.137086	0.00561191
Total cholesterol in large VLDL	Inverse variance weighted	312	0.194855	0.0363747	8.46734e-08	3.47161e-07				298.75	311	0.681166	209	0.310742	0.0646505	1.53602e-06	9.4465e-06				412.973	208	1.14324e-15
Total cholesterol in large VLDL	MR Egger	312	0.233046	0.0897311	0.00984801		-0.000739147	0.00158754	0.641834	298.533	310	0.669837	209	0.317188	0.17607	0.0730806		-0.000118624	0.00301287	0.968631	412.97	207	8.05269e-16
Total cholesterol in large VLDL	Weighted median	312	0.232326	0.0658229	0.000416256								209	0.421699	0.0796156	1.17919e-07
Total cholesterol in large VLDL	Weighted mode	312	0.203978	0.0961922	0.0347536								209	0.518989	0.130969	0.000101846
Total cholesterol in LDL	Inverse variance weighted	312	0.105408	0.0394039	0.0074716	0.0117821				378.434	311	0.0052908	209	0.157762	0.0742062	0.0335039	0.0438402				562.474	208	2.06906e-34
Total cholesterol in LDL	MR Egger	312	0.0687489	0.0970957	0.479444		0.000711613	0.00172216	0.679739	378.225	310	0.00483056	209	-0.0785305	0.20206	0.697935		0.00434563	0.00345715	0.210171	558.213	207	4.84835e-34
Total cholesterol in LDL	Weighted median	312	0.168582	0.0601245	0.00504913								209	0.279797	0.0766794	0.000263352
Total cholesterol in LDL	Weighted mode	312	0.255015	0.0941797	0.00714888								209	0.370016	0.130719	0.00510153
Total cholesterol in medium HDL	Inverse variance weighted	312	-0.143795	0.0374742	0.00012445	0.000263921				340.607	311	0.119406	209	-0.198655	0.0559303	0.00038255	0.000855521				317.462	208	1.50659e-06
Total cholesterol in medium HDL	MR Egger	312	-0.218966	0.0921895	0.0181489		0.00146006	0.00163592	0.372814	339.734	310	0.118098	209	-0.163031	0.152565	0.286495		-0.000655492	0.00261088	0.802016	317.365	207	1.22646e-06
Total cholesterol in medium HDL	Weighted median	312	-0.159676	0.0685674	0.0198729								209	-0.24521	0.0786479	0.00182198
Total cholesterol in medium HDL	Weighted mode	312	-0.162707	0.100797	0.107496								209	-0.261924	0.140653	0.0639849
Total cholesterol in medium LDL	Inverse variance weighted	312	0.098084	0.0394359	0.0128763	0.0188546				378.149	311	0.0054453	209	0.153901	0.0729812	0.0349634	0.0452684				542.978	208	9.55294e-32
Total cholesterol in medium LDL	MR Egger	312	0.0515727	0.0971592	0.595933		0.000902992	0.00172353	0.600708	377.814	310	0.00503738	209	-0.075705	0.198615	0.703472		0.00422356	0.00339858	0.215369	538.957	207	2.05661e-31
Total cholesterol in medium LDL	Weighted median	312	0.124225	0.0612212	0.0424462								209	0.303464	0.073076	3.28548e-05
Total cholesterol in medium LDL	Weighted mode	312	0.156549	0.0964775	0.105678								209	0.346627	0.134678	0.0107555
Total cholesterol in medium VLDL	Inverse variance weighted	312	0.189978	0.0360756	1.39345e-07	5.19377e-07				315.591	311	0.416877	209	0.301603	0.0661685	5.16161e-06	1.97802e-05				445.109	208	2.52841e-19
Total cholesterol in medium VLDL	MR Egger	312	0.199391	0.0889192	0.0256433		-0.000182732	0.0015772	0.90784	315.577	310	0.401524	209	0.268549	0.180685	0.138725		0.000608099	0.00309204	0.844282	445.026	207	1.75432e-19
Total cholesterol in medium VLDL	Weighted median	312	0.252149	0.0638257	7.79605e-05								209	0.401487	0.0771188	1.92863e-07
Total cholesterol in medium VLDL	Weighted mode	312	0.242889	0.101633	0.0174495								209	0.570136	0.133438	2.93914e-05
Total cholesterol in small LDL	Inverse variance weighted	312	0.109078	0.039671	0.00596749	0.0096579				383.491	311	0.00313318	209	0.198643	0.0749499	0.00804103	0.0141084				573.713	208	5.6933e-36
Total cholesterol in small LDL	MR Egger	312	0.117478	0.0977821	0.230504		-0.000163059	0.00173437	0.925157	383.48	310	0.00278669	209	-0.0308643	0.204086	0.87994		0.00422109	0.00349186	0.228105	569.692	207	1.24204e-35
Total cholesterol in small LDL	Weighted median	312	0.175201	0.061415	0.00433434								209	0.348045	0.0778392	7.77325e-06
Total cholesterol in small LDL	Weighted mode	312	0.217836	0.0905947	0.0167783								209	0.387463	0.144798	0.00804688
Total cholesterol in small VLDL	Inverse variance weighted	312	0.142931	0.0373596	0.000130333	0.000271711				336.211	311	0.155928	209	0.292467	0.0656687	8.44119e-06	2.66222e-05				435.949	208	2.94762e-18
Total cholesterol in small VLDL	MR Egger	312	0.0941745	0.091826	0.305891		0.000948461	0.00163141	0.561411	335.845	310	0.149861	209	0.278803	0.179013	0.120893		0.000251858	0.00306839	0.934661	435.935	207	2.02776e-18
Total cholesterol in small VLDL	Weighted median	312	0.217928	0.0658121	0.000928394								209	0.386033	0.0793164	1.13301e-06
Total cholesterol in small VLDL	Weighted mode	312	0.239134	0.0957518	0.0130259								209	0.511124	0.147412	0.000638683
Total cholesterol in very large HDL	Inverse variance weighted	312	-0.125609	0.0391058	0.00131804	0.00234956				370.813	311	0.0111244	209	-0.191168	0.0476182	5.95444e-05	0.000146479				230.581	208	0.135272
Total cholesterol in very large HDL	MR Egger	312	-0.197522	0.0962491	0.0409901		0.0013962	0.00170731	0.414112	370.015	310	0.0108214	209	-0.161185	0.130086	0.216723		-0.000551667	0.00222656	0.804561	230.512	207	0.125696
Total cholesterol in very large HDL	Weighted median	312	-0.112664	0.0587096	0.0549838								209	-0.232483	0.0757233	0.00213942
Total cholesterol in very large HDL	Weighted mode	312	-0.0758988	0.100149	0.44911								209	-0.239621	0.141703	0.0923326
Total fatty acids	Inverse variance weighted	312	0.149667	0.0455213	0.00100953	0.00185332				323.773	311	0.297386	209	0.165219	0.0703288	0.0188115	0.0269048				324.479	208	4.13631e-07
Total fatty acids	MR Egger	312	0.0463728	0.112019	0.679181		0.00200707	0.00198879	0.313669	322.712	310	0.297912	209	0.0832677	0.191287	0.663797		0.00151061	0.00327805	0.645407	324.146	207	3.48605e-07
Total fatty acids	Weighted median	312	0.239263	0.0812898	0.00324696								209	0.316248	0.0992957	0.00144797
Total fatty acids	Weighted mode	312	0.205129	0.117166	0.0809739								209	0.359648	0.148531	0.0163199
Total lipids in chylomicrons and largest VLDL particles	Inverse variance weighted	312	0.205174	0.0375752	4.75164e-08	2.24789e-07				303.197	311	0.613611	209	0.271937	0.0581792	2.95205e-06	1.45241e-05				314.42	208	2.60002e-06
Total lipids in chylomicrons and largest VLDL particles	MR Egger	312	0.25591	0.0924709	0.00598907		-0.000985751	0.00164163	0.548632	302.836	310	0.603771	209	0.346583	0.156572	0.0279507		-0.00138133	0.00268918	0.608036	314.02	207	2.24462e-06
Total lipids in chylomicrons and largest VLDL particles	Weighted median	312	0.204651	0.071331	0.00411731								209	0.350058	0.0801868	1.26811e-05
Total lipids in chylomicrons and largest VLDL particles	Weighted mode	312	0.147414	0.10461	0.159782								209	0.480131	0.144775	0.00107606
Total lipids in IDL	Inverse variance weighted	312	0.107157	0.0410294	0.00900925	0.0136807				376.542	311	0.00639601	209	0.17491	0.0669385	0.00897524	0.0147194				422.614	208	9.71622e-17
Total lipids in IDL	MR Egger	312	0.0719738	0.10112	0.477146		0.000683546	0.00179513	0.703629	376.366	310	0.00583175	209	-0.022851	0.179745	0.898961		0.00365894	0.00308689	0.237251	419.765	207	1.41345e-16
Total lipids in IDL	Weighted median	312	0.184591	0.0649249	0.00446695								209	0.302248	0.0847899	0.000364324
Total lipids in IDL	Weighted mode	312	0.244245	0.0975988	0.0128433								209	0.380865	0.126145	0.00285099
Total lipids in large HDL	Inverse variance weighted	312	-0.261398	0.0397685	4.9312e-11	8.66483e-10				354.1	311	0.0464156	209	-0.376645	0.0650022	6.85901e-09	1.79986e-07				398.953	208	3.73643e-14
Total lipids in large HDL	MR Egger	312	-0.355836	0.0978636	0.000324075		0.00183473	0.00173729	0.291749	352.831	310	0.0471432	209	-0.317503	0.175074	0.0711971		-0.00109426	0.0030067	0.716274	398.698	207	2.84763e-14
Total lipids in large HDL	Weighted median	312	-0.289152	0.0625421	3.77659e-06								209	-0.477478	0.0821229	6.09261e-09
Total lipids in large HDL	Weighted mode	312	-0.27177	0.0995549	0.00669741								209	-0.497121	0.125955	0.000108329
Total lipids in large LDL	Inverse variance weighted	312	0.097329	0.0416406	0.0194205	0.0271446				388.522	311	0.00181665	209	0.175078	0.0741293	0.0181867	0.0263172				519.225	208	1.40995e-28
Total lipids in large LDL	MR Egger	312	0.079355	0.102643	0.440044		0.000349205	0.00182217	0.848148	388.476	310	0.00161252	209	-0.0560391	0.198968	0.778495		0.00427625	0.00341711	0.212193	515.326	207	2.88939e-28
Total lipids in large LDL	Weighted median	312	0.180255	0.0626422	0.00400798								209	0.3204	0.0847727	0.000157132
Total lipids in large LDL	Weighted mode	312	0.235998	0.100981	0.0200711								209	0.41256	0.142887	0.00429581
Total lipids in large VLDL	Inverse variance weighted	312	0.247067	0.037495	4.41794e-11	8.66483e-10				289.521	311	0.803727	209	0.290869	0.0636016	4.80106e-06	1.95323e-05				377.386	208	6.24827e-12
Total lipids in large VLDL	MR Egger	312	0.227838	0.0922697	0.0140781		0.000373628	0.0016381	0.819729	289.469	310	0.792911	209	0.273241	0.171254	0.112119		0.000326222	0.00294143	0.911798	377.364	207	4.62003e-12
Total lipids in large VLDL	Weighted median	312	0.202693	0.0705749	0.00407849								209	0.371545	0.0799836	3.39644e-06
Total lipids in large VLDL	Weighted mode	312	0.157459	0.0979064	0.108793								209	0.464951	0.135613	0.000731602
Total lipids in medium HDL	Inverse variance weighted	312	-0.0948574	0.039059	0.0151587	0.0218509				342.635	311	0.104859	209	-0.129377	0.054098	0.0167784	0.0248643				277.152	208	0.000948252
Total lipids in medium HDL	MR Egger	312	-0.14732	0.0962339	0.126825		0.00101925	0.00170837	0.551196	342.242	310	0.100435	209	-0.127911	0.145759	0.381203		-2.7114e-05	0.00250314	0.991368	277.152	207	0.000808685
Total lipids in medium HDL	Weighted median	312	-0.0591532	0.0717205	0.4095								209	-0.106094	0.0830376	0.201367
Total lipids in medium HDL	Weighted mode	312	-0.0609807	0.0954336	0.523302								209	-0.166862	0.140332	0.235777
Total lipids in medium LDL	Inverse variance weighted	312	0.101132	0.0416914	0.0152779	0.0218509				389.815	311	0.00157311	209	0.193853	0.0764131	0.0111835	0.0174123				552.385	208	5.02855e-33
Total lipids in medium LDL	MR Egger	312	0.101748	0.102761	0.322874		-1.19801e-05	0.00182439	0.994765	389.815	310	0.00138706	209	-0.0451074	0.205082	0.826128		0.00442149	0.00352216	0.210773	548.211	207	1.14055e-32
Total lipids in medium LDL	Weighted median	312	0.172581	0.0605675	0.00438015								209	0.329113	0.0802951	4.1531e-05
Total lipids in medium LDL	Weighted mode	312	0.250541	0.0987673	0.0116798								209	0.483639	0.144881	0.000999119
Total lipids in medium VLDL	Inverse variance weighted	312	0.227735	0.037712	1.55272e-09	1.06102e-08				319.274	311	0.361091	209	0.308394	0.0684304	6.58518e-06	2.18913e-05				443.291	208	4.13089e-19
Total lipids in medium VLDL	MR Egger	312	0.246246	0.0929568	0.00848577		-0.000359633	0.0016502	0.827625	319.225	310	0.346939	209	0.236254	0.184279	0.20126		0.00133475	0.0031648	0.673646	442.91	207	3.11238e-19
Total lipids in medium VLDL	Weighted median	312	0.276153	0.0661299	2.96791e-05								209	0.399568	0.0795681	5.12134e-07
Total lipids in medium VLDL	Weighted mode	312	0.275135	0.0969884	0.0048561								209	0.508043	0.138391	0.000307034
Total lipids in small HDL	Inverse variance weighted	312	0.0285524	0.0393359	0.467924	0.51851				344.585	311	0.0921699	209	0.114204	0.0513876	0.0262557	0.0366982				248.177	208	0.0295243
Total lipids in small HDL	MR Egger	312	0.00392545	0.0966943	0.967644		0.000479667	0.00171995	0.78052	344.499	310	0.0863244	209	0.0271207	0.138004	0.844395		0.00161341	0.00237245	0.497226	247.624	207	0.0279771
Total lipids in small HDL	Weighted median	312	0.0984732	0.0654803	0.132617								209	0.193109	0.0835719	0.02085
Total lipids in small HDL	Weighted mode	312	0.0942628	0.101307	0.352853								209	0.244982	0.130498	0.0618788
Total lipids in small LDL	Inverse variance weighted	312	0.110812	0.0414213	0.00746762	0.0117821				385.221	311	0.00260467	209	0.205395	0.0768813	0.00754947	0.0134578				559.687	208	5.01095e-34
Total lipids in small LDL	MR Egger	312	0.139881	0.102088	0.171616		-0.000564783	0.00181233	0.755529	385.1	310	0.00233965	209	-0.0367808	0.206317	0.858683		0.00448106	0.00354343	0.207433	555.396	207	1.18376e-33
Total lipids in small LDL	Weighted median	312	0.164464	0.0632824	0.00935239								209	0.37328	0.0766112	1.10255e-06
Total lipids in small LDL	Weighted mode	312	0.229323	0.0965916	0.018196								209	0.471935	0.147479	0.00158926
Total lipids in small VLDL	Inverse variance weighted	312	0.185967	0.0384738	1.34087e-06	4.02261e-06				331.564	311	0.202244	209	0.332719	0.0723759	4.2842e-06	1.81709e-05				494.006	208	2.58686e-25
Total lipids in small VLDL	MR Egger	312	0.176344	0.0947797	0.0637518		0.000187018	0.0016829	0.911586	331.551	310	0.191372	209	0.284479	0.194747	0.145597		0.000892654	0.0033444	0.789804	493.836	207	1.75218e-25
Total lipids in small VLDL	Weighted median	312	0.188917	0.0686818	0.00594825								209	0.400721	0.0798864	5.27217e-07
Total lipids in small VLDL	Weighted mode	312	0.165152	0.100862	0.102557								209	0.480182	0.136282	0.000523646
Total lipids in very large HDL	Inverse variance weighted	312	-0.17129	0.0394401	1.40529e-05	3.32406e-05				345.555	311	0.0863149	209	-0.249152	0.0512884	1.18662e-06	7.74504e-06				247.083	208	0.0328796
Total lipids in very large HDL	MR Egger	312	-0.22391	0.0971785	0.0218778		0.0010233	0.00172684	0.55389	345.164	310	0.0824715	209	-0.22379	0.137813	0.105925		-0.000469685	0.002368	0.842968	247.036	207	0.0296655
Total lipids in very large HDL	Weighted median	312	-0.136501	0.0636786	0.0320656								209	-0.312617	0.0804578	0.000102128
Total lipids in very large HDL	Weighted mode	312	-0.0808159	0.113933	0.478652								209	-0.311083	0.132813	0.0201127
Total lipids in very large VLDL	Inverse variance weighted	312	0.200801	0.0373361	7.5236e-08	3.19104e-07				305.959	311	0.570034	209	0.273238	0.0619723	1.03828e-05	3.11485e-05				362.407	208	1.8104e-10
Total lipids in very large VLDL	MR Egger	312	0.227085	0.0916934	0.0137984		-0.000510999	0.00162816	0.753845	305.86	310	0.555745	209	0.326657	0.166677	0.0513594		-0.000989674	0.00286564	0.730175	362.198	207	1.42223e-10
Total lipids in very large VLDL	Weighted median	312	0.215652	0.0673528	0.00136556								209	0.380657	0.0779463	1.0418e-06
Total lipids in very large VLDL	Weighted mode	312	0.188492	0.098285	0.0560511								209	0.580698	0.147247	0.000109645
Total lipids in very small VLDL	Inverse variance weighted	312	0.149853	0.0396525	0.000157353	0.000317286				351.238	311	0.0576182	209	0.257912	0.0595255	1.47227e-05	4.11371e-05				333.749	208	6.99386e-08
Total lipids in very small VLDL	MR Egger	312	0.0787893	0.0976456	0.420349		0.00138072	0.0017335	0.426357	350.52	310	0.0561551	209	0.171324	0.160252	0.286274		0.001602	0.00275204	0.561124	333.204	207	6.08078e-08
Total lipids in very small VLDL	Weighted median	312	0.157645	0.0720201	0.0286034								209	0.375175	0.0850205	1.02061e-05
Total lipids in very small VLDL	Weighted mode	312	0.155	0.100163	0.122765								209	0.41323	0.146643	0.00529954
Total phosphoglycerides	Inverse variance weighted	312	0.0207352	0.0472526	0.660795	0.688795				350.813	311	0.0594559	209	0.00428443	0.0625382	0.94538	0.94538				257.962	208	0.0104682
Total phosphoglycerides	MR Egger	312	-0.126709	0.116099	0.27595		0.00286507	0.00206129	0.165544	348.64	310	0.0644861	209	-0.0581037	0.170158	0.733096		0.00114989	0.00291579	0.693716	257.768	207	0.00943043
Total phosphoglycerides	Weighted median	312	0.0909195	0.0842877	0.28073								209	0.07964	0.0938067	0.395893
Total phosphoglycerides	Weighted mode	312	0.0997027	0.116799	0.393968								209	0.0906892	0.140619	0.519683
Triglycerides in chylomicrons and largest VLDL particles	Inverse variance weighted	312	0.194496	0.0360602	6.9037e-08	3.0327e-07				295.311	311	0.730099	209	0.261113	0.0599672	1.33521e-05	3.81932e-05				361.69	208	2.11836e-10
Triglycerides in chylomicrons and largest VLDL particles	MR Egger	312	0.201088	0.0890248	0.0245911		-0.000127772	0.00157771	0.935506	295.305	310	0.716638	209	0.221308	0.163332	0.176909		0.000733984	0.00280047	0.79351	361.57	207	1.63339e-10
Triglycerides in chylomicrons and largest VLDL particles	Weighted median	312	0.181551	0.0624443	0.00364444								209	0.328605	0.075682	1.41244e-05
Triglycerides in chylomicrons and largest VLDL particles	Weighted mode	312	0.17925	0.0952561	0.0608008								209	0.414111	0.13912	0.00325951
Triglycerides in IDL	Inverse variance weighted	312	0.171667	0.0388234	9.79128e-06	2.40865e-05				337.271	311	0.146478	209	0.254836	0.060282	2.36407e-05	6.18683e-05				342.863	208	1.13193e-08
Triglycerides in IDL	MR Egger	312	0.170894	0.0956978	0.0751149		1.50171e-05	0.00169897	0.992953	337.271	310	0.137578	209	0.090442	0.161949	0.577135		0.00304155	0.00278122	0.2754	340.893	207	1.30455e-08
Triglycerides in IDL	Weighted median	312	0.200194	0.0714934	0.00510747								209	0.336245	0.0847259	7.22883e-05
Triglycerides in IDL	Weighted mode	312	0.195486	0.100407	0.0524422								209	0.390131	0.136923	0.0048223
Triglycerides in large VLDL	Inverse variance weighted	312	0.228636	0.0360764	2.33426e-10	2.53352e-09				295.667	311	0.725205	209	0.288213	0.0636051	5.86266e-06	2.00307e-05				405.453	208	7.53077e-15
Triglycerides in large VLDL	MR Egger	312	0.253589	0.0887178	0.00454655		-0.000484638	0.00157423	0.758398	295.572	310	0.712878	209	0.245063	0.173555	0.159446		0.000794176	0.002971	0.789497	405.313	207	5.5384e-15
Triglycerides in large VLDL	Weighted median	312	0.229798	0.0653255	0.000435232								209	0.368598	0.0787062	2.82413e-06
Triglycerides in large VLDL	Weighted mode	312	0.243618	0.10072	0.0161474								209	0.468817	0.121851	0.000158715
Triglycerides in medium VLDL	Inverse variance weighted	312	0.22883	0.0361573	2.47173e-10	2.53352e-09				312.76	311	0.461307	209	0.307942	0.0655169	2.5992e-06	1.40562e-05				430.482	208	1.24983e-17
Triglycerides in medium VLDL	MR Egger	312	0.291335	0.0890239	0.00118613		-0.00121348	0.00157914	0.442808	312.165	310	0.454814	209	0.236911	0.178815	0.186669		0.0013068	0.00306006	0.669787	430.103	207	9.52508e-18
Triglycerides in medium VLDL	Weighted median	312	0.229555	0.0616332	0.000195669								209	0.394123	0.0756402	1.88339e-07
Triglycerides in medium VLDL	Weighted mode	312	0.254286	0.0894243	0.0047562								209	0.563586	0.122486	7.29704e-06
Triglycerides in small HDL	Inverse variance weighted	312	0.19069	0.0358813	1.06968e-07	4.11157e-07				302.514	311	0.624223	209	0.334928	0.0614146	4.93716e-08	5.52064e-07				381.954	208	2.16825e-12
Triglycerides in small HDL	MR Egger	312	0.229409	0.0882991	0.00982198		-0.000751639	0.00156621	0.631631	302.284	310	0.612429	209	0.164188	0.167248	0.32739		0.00314099	0.00286203	0.273711	379.745	207	2.65786e-12
Triglycerides in small HDL	Weighted median	312	0.131715	0.0631091	0.0368796								209	0.365404	0.0738447	7.48741e-07
Triglycerides in small HDL	Weighted mode	312	0.136779	0.0865167	0.114905								209	0.468976	0.153517	0.00254614
Triglycerides in small VLDL	Inverse variance weighted	312	0.202283	0.0366977	3.54497e-08	1.74412e-07				324.801	311	0.283649	209	0.32801	0.0675441	1.19639e-06	7.74504e-06				462.448	208	2.1567e-21
Triglycerides in small VLDL	MR Egger	312	0.226317	0.0902633	0.0126768		-0.000467471	0.00160349	0.770838	324.712	310	0.27145	209	0.229205	0.184136	0.214628		0.0018202	0.00315495	0.564611	461.705	207	1.76724e-21
Triglycerides in small VLDL	Weighted median	312	0.182015	0.0689326	0.00827875								209	0.335676	0.0771923	1.37031e-05
Triglycerides in small VLDL	Weighted mode	312	0.163052	0.100808	0.106794								209	0.453032	0.139904	0.00140027
Triglycerides in very large HDL	Inverse variance weighted	312	-0.0217694	0.0368772	0.554976	0.593583				330.064	311	0.218903	209	-0.0153106	0.0517247	0.767229	0.773518				272.23	208	0.00183564
Triglycerides in very large HDL	MR Egger	312	-0.0217404	0.0909043	0.811142		-5.63154e-07	0.00161242	0.999722	330.064	310	0.207348	209	-0.0844047	0.141147	0.5505		0.00127111	0.00241536	0.59927	271.866	207	0.00165643
Triglycerides in very large HDL	Weighted median	312	0.0241111	0.0622121	0.69834								209	0.065098	0.0757401	0.390069
Triglycerides in very large HDL	Weighted mode	312	0.0504033	0.102184	0.622177								209	0.109712	0.124054	0.377508
Triglycerides in very large VLDL	Inverse variance weighted	312	0.183832	0.0362397	3.9226e-07	1.26968e-06				299.802	311	0.665556	209	0.288857	0.0611203	2.28947e-06	1.34098e-05				371.239	208	2.53676e-11
Triglycerides in very large VLDL	MR Egger	312	0.237113	0.0894339	0.00843126		-0.00103304	0.00158527	0.51511	299.378	310	0.657158	209	0.306637	0.166932	0.0676584		-0.000327047	0.00285625	0.908951	371.216	207	1.89109e-11
Triglycerides in very large VLDL	Weighted median	312	0.198084	0.063325	0.00175972								209	0.300545	0.075591	7.01015e-05
Triglycerides in very large VLDL	Weighted mode	312	0.21501	0.0924577	0.0206884								209	0.536887	0.146621	0.000317752
Triglycerides in very small VLDL	Inverse variance weighted	312	0.1951	0.0390735	5.94005e-07	1.82656e-06				341.232	311	0.114772	209	0.324159	0.0660341	9.15594e-07	6.62459e-06				410.963	208	1.89857e-15
Triglycerides in very small VLDL	MR Egger	312	0.186639	0.0963174	0.0535621		0.000164394	0.0017099	0.92347	341.222	310	0.107361	209	0.192534	0.17764	0.279694		0.0024353	0.0030507	0.425625	409.701	207	1.8419e-15
Triglycerides in very small VLDL	Weighted median	312	0.163653	0.0682366	0.0164704								209	0.387304	0.0837121	3.71696e-06
Triglycerides in very small VLDL	Weighted mode	312	0.165562	0.110111	0.1337								209	0.426815	0.143774	0.00334205
Tyrosine	Inverse variance weighted	312	0.154825	0.0344678	7.0602e-06	1.84767e-05				326.028	311	0.267713	209	0.154767	0.0483904	0.00138238	0.00288192				267.5	208	0.0033656
Tyrosine	MR Egger	312	0.345588	0.0838118	4.79917e-05		-0.00370674	0.00148695	0.0131941	319.621	310	0.341213	209	0.182088	0.133167	0.172994		-0.000500444	0.00227174	0.825861	267.437	207	0.00294062
Tyrosine	Weighted median	312	0.228083	0.0576759	7.66744e-05								209	0.126059	0.0696891	0.0704703
Tyrosine	Weighted mode	312	0.351035	0.0990127	0.000452362								209	0.0153935	0.147709	0.9171
Urea	Inverse variance weighted	312	-0.0086383	0.0390178	0.824786	0.83357				333.822	311	0.178736	209	-0.105716	0.0478486	0.0271472	0.037518				211.608	208	0.417399
Urea	MR Egger	312	0.0566627	0.0960905	0.555834		-0.00126875	0.00170588	0.457592	333.228	310	0.174346	209	-0.203496	0.128864	0.115828		0.00180831	0.00221253	0.414693	210.928	207	0.411164
Urea	Weighted median	312	-0.0404448	0.0697538	0.562034								209	-0.110016	0.0815178	0.177147
Urea	Weighted mode	312	-0.0583668	0.0943525	0.536631								209	-0.156367	0.124899	0.211994
Valine	Inverse variance weighted	312	0.108444	0.0340071	0.0014284	0.00250991				318.629	311	0.37066	209	0.210499	0.0486915	1.53846e-05	4.11371e-05				273.801	208	0.00149155
Valine	MR Egger	312	0.235228	0.0832815	0.00504245		-0.00246317	0.00147779	0.096567	315.799	310	0.398133	209	0.229694	0.13354	0.0869194		-0.000352731	0.00228409	0.877422	273.769	207	0.00128461
Valine	Weighted median	312	0.165607	0.0553477	0.00277044								209	0.214013	0.0748309	0.00423709
Valine	Weighted mode	312	0.243334	0.0837147	0.00391498								209	0.306233	0.12404	0.0143614

## Sheet: Table S6. NMR traits to CRC
Table S6 LogOR colorectal cancer per SD higher BMI or WHR-driven NMR-detected metabolite
				Colorectal cancer, overall			Colon cancer			Rectal cancer			Proximal colon cancer			Distal colon cancer
Exposure	Method	N SNP	Association with BMI/WHR	LogOR	SE	P-value	LogOR	SE	P-value	LogOR	SE	P-value	LogOR	SE	P-value	LogOR	SE	P-value
Apolipoprotein A-I	Inverse variance weighted	10	-	0.0623285	0.0685151	0.362979	0.0478595	0.0719068	0.505681	0.110234	0.0803211	0.169935	0.0116745	0.0629532	0.852879	0.105384	0.089346	0.238199
Apolipoprotein B	Inverse variance weighted	20	+	0.0129798	0.0317551	0.682726	0.0148417	0.0312194	0.634502	0.0237357	0.0453004	0.600305	-0.0178258	0.0341465	0.601643	0.0438971	0.0490214	0.370537
Average number of double bonds in a fatty acid chain	Inverse variance weighted	5	-	0.203643	0.0288074	1.55924e-12	0.214186	0.0347411	7.03909e-10	0.153576	0.0451046	0.000661916	0.173312	0.0451237	0.000122626	0.285747	0.0460735	5.576e-10
Average number of methylene groups in a fatty acid chain	Inverse variance weighted	4	+	-0.221664	0.0667759	0.000901705	-0.226785	0.0632042	0.000333062	-0.176982	0.0618004	0.00418636	-0.148113	0.077423	0.0557431	-0.317978	0.0677311	2.66984e-06
Average number of methylene groups per double bond	Inverse variance weighted	5	+	-0.185827	0.0259968	8.80149e-13	-0.193728	0.0313819	6.69044e-10	-0.140118	0.0407771	0.00058994	-0.158451	0.0467541	0.000701432	-0.252718	0.0416307	1.2753e-09
Cholesterol esters in large HDL	Inverse variance weighted	14	-	0.0296578	0.0453543	0.513167	0.0268354	0.0431906	0.534386	0.0842127	0.0502051	0.0934696	-0.00875247	0.0373613	0.814779	0.0810991	0.0586732	0.166905
Cholesterol esters in large VLDL	Inverse variance weighted	22	+	0.0371926	0.019311	0.0541061	0.0472985	0.0226656	0.0369067	0.0651406	0.0321303	0.0426229	0.0143964	0.0292364	0.622428	0.0847193	0.030738	0.00584811
Cholesterol esters in large VLDL	Inverse variance weighted	10	+	-0.00437636	0.0575536	0.939388	-0.0139474	0.0569521	0.806536	-0.0402596	0.0681653	0.554777	-0.0224641	0.0500983	0.653864	-0.00558758	0.0950314	0.953114
Cholesterol esters in medium HDL	Inverse variance weighted	7	-	0.0563809	0.0485184	0.245214	0.070068	0.0512935	0.171932	0.120884	0.0957912	0.206964	0.0807971	0.0661949	0.22224	0.0566767	0.0676705	0.402289
Cholesterol esters in medium LDL	Inverse variance weighted	21	+	0.0248472	0.0230308	0.280648	0.0380609	0.023403	0.10388	0.0446766	0.0306831	0.145374	0.00649716	0.0301887	0.829597	0.0752412	0.034096	0.0273318
Cholesterol esters in medium VLDL	Inverse variance weighted	14	+	-0.00178225	0.0404509	0.964857	0.00276493	0.0403921	0.945426	-0.0619652	0.0556259	0.265295	-0.00293627	0.0411516	0.943117	0.00304122	0.0634693	0.961783
Cholesterol esters in very large HDL	Inverse variance weighted	12	-	0.0428823	0.0601037	0.475554	0.00774804	0.0604159	0.897955	0.101814	0.0655541	0.120391	-0.00832093	0.0556934	0.881233	0.0463209	0.080389	0.564474
Citrate	Inverse variance weighted	6	-	0.00198956	0.049011	0.967619	-0.0271479	0.0756994	0.719874	0.0917954	0.0884751	0.29949	-0.0239416	0.103567	0.817183	-0.0934912	0.142487	0.511734
Concentration of chylomicrons and largest VLDL particles	Inverse variance weighted	8	+	-0.0273096	0.0818332	0.738589	-0.0431967	0.0799725	0.589098	-0.0342592	0.088988	0.700247	-0.00670529	0.0608802	0.912299	-0.0862243	0.125241	0.491159
Concentration of IDL particles	Inverse variance weighted	19	+	0.0317169	0.0200923	0.114437	0.0435391	0.0241752	0.0717053	0.0450644	0.0364508	0.216344	-0.00164884	0.0312229	0.957884	0.0878407	0.0325217	0.00691333
Concentration of large HDL particles	Inverse variance weighted	12	-	0.0469608	0.0478245	0.326129	0.0615221	0.0447191	0.1689	0.0797011	0.0570628	0.162496	0.0231445	0.0400871	0.563701	0.121285	0.0568517	0.0328955
Concentration of large LDL particles	Inverse variance weighted	22	+	0.0331977	0.0189961	0.0805328	0.043635	0.0227828	0.0554592	0.0553997	0.0316072	0.0796436	0.00621883	0.0293937	0.832442	0.0848008	0.0302163	0.00500897
Concentration of large VLDL particles	Inverse variance weighted	8	+	0.0060265	0.0622221	0.922842	0.00304673	0.0589384	0.958773	-0.034051	0.0732114	0.641856	0.00988544	0.053219	0.852641	-0.0358802	0.0993847	0.718082
Concentration of medium LDL particles	Inverse variance weighted	20	+	0.0277006	0.0244245	0.256739	0.0385731	0.0241236	0.109826	0.0452166	0.0325461	0.164739	0.00506864	0.0311198	0.870617	0.0779643	0.0350804	0.0262534
Concentration of medium VLDL particles	Inverse variance weighted	13	+	0.0338639	0.0462648	0.464195	0.0277689	0.0447029	0.534475	-0.0142242	0.0524161	0.786105	0.0124893	0.0440866	0.776955	0.0444033	0.0757579	0.557795
Concentration of small HDL particles	Inverse variance weighted	5	+	-0.0625504	0.0735359	0.394986	-0.0445619	0.0762514	0.558946	-0.0883149	0.0644519	0.17061	0.0446242	0.0623678	0.4743	-0.138988	0.10502	0.185691
Concentration of small LDL particles	Inverse variance weighted	15	+	0.027512	0.0311785	0.377559	0.0367887	0.0333247	0.269616	0.0421182	0.0377914	0.265068	0.00375513	0.0361757	0.917326	0.0598698	0.0557245	0.282648
Concentration of small VLDL particles	Inverse variance weighted	15	+	0.00627623	0.0370084	0.865333	0.0205809	0.0392433	0.599971	-0.0525471	0.0504402	0.297518	0.0223258	0.0420987	0.595891	0.0149286	0.0585999	0.798913
Concentration of very large HDL particles	Inverse variance weighted	13	-	0.0347688	0.0522879	0.506083	0.00989221	0.053101	0.852217	0.0942727	0.0632273	0.135958	-0.0188169	0.0484212	0.697566	0.0668191	0.0697528	0.338092
Concentration of very large VLDL particles	Inverse variance weighted	7	+	0.0129114	0.0777304	0.868075	-0.015566	0.0729658	0.831068	0.00171846	0.0861609	0.984087	0.016923	0.0587335	0.773245	-0.0700443	0.0990257	0.479359
Concentration of very small VLDL particles	Inverse variance weighted	18	+	-0.00644436	0.0315075	0.837936	0.0100561	0.0331935	0.761926	-0.0307768	0.0542361	0.570402	-0.0288961	0.0417495	0.488855	0.0555185	0.0451226	0.21855
Description of average fatty acid chain length, not actual carbon number	Wald ratio	1	-	-0.138792	0.117274	0.236616	-0.115122	0.140944	0.414046	-0.0688579	0.181828	0.704912	0.057023	0.182904	0.755219	-0.399161	0.18398	0.0300379
Free cholesterol in large HDL	Inverse variance weighted	16	-	0.0263228	0.045239	0.56066	0.0249559	0.045409	0.582606	0.0717231	0.0531513	0.177204	-0.00526404	0.0401836	0.895776	0.0779039	0.0585544	0.183369
Free cholesterol in large VLDL	Inverse variance weighted	11	+	0.0054365	0.0513681	0.915714	-0.0086848	0.0517806	0.866801	-0.032654	0.0599799	0.586156	0.00763525	0.0492801	0.876872	-0.0309682	0.0824933	0.707361
Free cholesterol in medium HDL	Inverse variance weighted	5	-	0.0813303	0.0516472	0.115319	0.074938	0.0559399	0.18037	0.198948	0.0975082	0.0413187	0.0391002	0.0721659	0.587949	0.103632	0.07389	0.160761
Free cholesterol in medium VLDL	Inverse variance weighted	9	+	0.0182716	0.0542205	0.736127	0.0455546	0.0566687	0.421468	-0.0518209	0.048941	0.28967	0.056166	0.0490778	0.252446	0.0302244	0.0909807	0.739733
Free cholesterol in small VLDL	Inverse variance weighted	14	+	-0.000176675	0.0415017	0.996603	0.0162148	0.0425466	0.703123	-0.0669714	0.0574497	0.243719	0.0316901	0.0419972	0.450503	0.000179021	0.0660397	0.997837
Free cholesterol in very large HDL	Inverse variance weighted	15	-	0.0493299	0.0474982	0.299008	0.0438927	0.0461834	0.34191	0.0939449	0.0614829	0.126517	0.0226945	0.0427491	0.595504	0.0936466	0.0605797	0.122143
Glucose	Inverse variance weighted	4	+	-0.0169436	0.049282	0.730989	-0.0720536	0.0590045	0.222028	0.0822583	0.0764622	0.282016	-0.103136	0.0763406	0.176697	-0.0711157	0.0774157	0.358294
Glutamine	Inverse variance weighted	6	-	0.0503683	0.0794802	0.526263	0.0996468	0.0668375	0.135993	-0.00805124	0.0852447	0.924753	0.12491	0.0640055	0.0509911	0.0930656	0.107602	0.387089
Glycoprotein acetyls	Inverse variance weighted	8	+	0.00159196	0.0880716	0.985578	-0.0134857	0.0930836	0.884808	-0.0677922	0.100135	0.498401	0.0248939	0.0929692	0.78888	-0.095347	0.108702	0.380411
Glycine	Inverse variance weighted	11	-	0.00175938	0.024986	0.943864	-0.0013907	0.0273295	0.959416	-0.00233396	0.0292642	0.936432	-0.0112133	0.0342723	0.74353	0.00327874	0.0343801	0.924023
Isoleucine	Inverse variance weighted	2	+	-0.0839789	0.389515	0.829301	-0.0972246	0.355086	0.784234	0.0202508	0.486982	0.96683	-0.0338502	0.218556	0.876915	-0.229382	0.435129	0.598083
Lactate	Inverse variance weighted	2	+	-0.418986	0.225893	0.0636251	-0.396606	0.22433	0.0770679	-0.327461	0.295711	0.268134	-0.102235	0.251661	0.684567	-0.672762	0.247219	0.00650214
Leucine	Inverse variance weighted	3	+	-0.0616947	0.216547	0.775719	-0.064683	0.209375	0.757372	0.0580116	0.249343	0.816027	-0.0376043	0.115851	0.745489	-0.109439	0.300241	0.715483
Mean diameter for HDL particles	Inverse variance weighted	13	-	0.0239791	0.0436126	0.582442	0.0327718	0.0432534	0.448649	0.0425333	0.0510758	0.404987	0.00844379	0.0360224	0.814672	0.0765265	0.0577416	0.185063
Mean diameter for VLDL particles	Inverse variance weighted	15	+	-0.035833	0.0631206	0.570245	-0.0624384	0.0574468	0.277084	-0.02396	0.0703222	0.733316	-0.024403	0.0459069	0.59502	-0.118167	0.0786279	0.132873
Mono-unsaturated fatty acids	Inverse variance weighted	7	+	-0.0813825	0.0672581	0.226278	-0.0568309	0.0765327	0.457742	-0.16797	0.0592033	0.00455159	-0.0121786	0.0633858	0.847637	-0.13064	0.12798	0.307357
Omega-3 fatty acids	Inverse variance weighted	6	+	0.0988016	0.134604	0.462938	0.116143	0.128068	0.36447	0.0709293	0.135783	0.60141	0.087412	0.0948774	0.356886	0.135223	0.180843	0.454619
Other polyunsaturated fatty acids than 18:2	Inverse variance weighted	10	+	0.0834973	0.0496008	0.0923001	0.0990337	0.0430666	0.0214739	0.0434149	0.0518952	0.402824	0.0684174	0.0433171	0.114232	0.134529	0.0547399	0.013987
Phenylalanine	Inverse variance weighted	4	+	-0.0296201	0.0648778	0.647993	-0.00300126	0.0784258	0.969473	-0.0248902	0.101211	0.805741	0.00357586	0.101204	0.971814	0.0224499	0.10366	0.828542
Phospholipids in chylomicrons and largest VLDL particles	Inverse variance weighted	7	+	0.0204114	0.0859481	0.81228	-0.0229011	0.0802169	0.775269	0.0101317	0.0923647	0.912653	0.0236782	0.06534	0.717065	-0.0702569	0.10807	0.515624
Phospholipids in IDL	Inverse variance weighted	21	+	0.0376655	0.019941	0.058913	0.0479721	0.0240159	0.0457695	0.0551757	0.0366241	0.131929	0.0077777	0.0310056	0.801931	0.0891232	0.0318309	0.0051119
Phospholipids in large HDL	Inverse variance weighted	13	-	0.0468933	0.0471097	0.319538	0.0650259	0.0438828	0.138391	0.0805853	0.0562188	0.151737	0.0249682	0.0393058	0.52528	0.126848	0.0559479	0.0233748
Phospholipids in large LDL	Inverse variance weighted	21	+	0.0317892	0.0195686	0.10427	0.0433737	0.0234829	0.0647426	0.042972	0.0330374	0.193359	-0.00049837	0.0302892	0.986872	0.0907919	0.032024	0.00458077
Phospholipids in large VLDL	Inverse variance weighted	8	+	-0.00376808	0.0623389	0.951801	-0.00563312	0.0647924	0.930718	-0.0586784	0.0537148	0.274655	0.0327427	0.0538818	0.543402	-0.0457403	0.0862826	0.596027
Phospholipids in medium HDL	Inverse variance weighted	7	-	0.0900904	0.0475568	0.0581755	0.0897676	0.0523113	0.086157	0.150732	0.0880564	0.0869405	0.0779643	0.0674758	0.24791	0.10524	0.0690569	0.127518
Phospholipids in medium LDL	Inverse variance weighted	18	+	0.0338589	0.0211063	0.108668	0.0461863	0.0254165	0.0691899	0.0402838	0.0329449	0.221419	0.00708356	0.0327653	0.828839	0.0890202	0.0380665	0.019359
Phospholipids in medium VLDL	Inverse variance weighted	12	+	0.0183597	0.0438171	0.675211	0.0412642	0.0490001	0.399718	-0.0435737	0.0461587	0.345171	0.0490325	0.0509036	0.335426	0.0244862	0.0748794	0.743661
Phospholipids in small VLDL	Inverse variance weighted	14	+	-0.00509392	0.0413514	0.90196	0.0165012	0.0420709	0.694893	-0.0763693	0.0554478	0.168414	0.0336287	0.0415902	0.418761	-0.000192917	0.0653469	0.997644
Phospholipids in very large HDL	Inverse variance weighted	15	-	0.0440303	0.0400997	0.272195	0.0417381	0.0376422	0.267512	0.0742986	0.0533672	0.163857	0.0195561	0.0347627	0.573735	0.0925237	0.0505506	0.0672025
Phospholipids in very large VLDL	Inverse variance weighted	8	+	0.011096	0.0714292	0.876551	-0.00814181	0.0678742	0.904519	-0.0107763	0.079438	0.892092	0.024226	0.0589169	0.680934	-0.0563953	0.0917925	0.538966
Phospholipids in very small VLDL	Inverse variance weighted	19	+	0.0144554	0.0247794	0.559649	0.0253244	0.0252761	0.316386	0.0152129	0.0489475	0.755952	-0.0201984	0.032658	0.536258	0.0745367	0.0366309	0.0418705
Pyruvate	Wald ratio	1	+	-0.443064	0.110147	5.75905e-05	-0.428213	0.133662	0.00135672	-0.425737	0.173265	0.0140047	-0.235146	0.173265	0.174736	-0.639844	0.17574	0.000271745
Ratio of bisallylic groups to double bonds	Inverse variance weighted	5	-	0.144983	0.0298595	1.20074e-06	0.151508	0.0298464	3.84906e-07	0.114693	0.0350255	0.00105823	0.124938	0.0437393	0.00428432	0.207199	0.0357539	6.8267e-09
Ratio of bisallylic groups to total fatty acids	Inverse variance weighted	4	-	0.183604	0.0388524	2.29353e-06	0.188597	0.035238	8.6941e-08	0.150307	0.0423258	0.0003835	0.14643	0.0388785	0.000165652	0.261009	0.0573357	5.30619e-06
Serum total triglycerides	Inverse variance weighted	11	+	0.015083	0.0449433	0.737172	0.0232399	0.0468407	0.619791	-0.0479161	0.0455135	0.292438	0.0234933	0.0456669	0.606939	0.00818297	0.0749715	0.913085
Sphingomyelins	Inverse variance weighted	8	+	0.00770781	0.0343383	0.822394	0.0170294	0.0414271	0.681023	0.0210586	0.0652115	0.74675	-0.0340862	0.0606754	0.574266	0.0736255	0.0545886	0.177422
Total cholesterol in HDL	Inverse variance weighted	13	-	0.0658571	0.0564573	0.243415	0.0619214	0.0581707	0.287113	0.1136	0.0619766	0.0668098	0.0193954	0.0493121	0.694084	0.122729	0.0840318	0.144151
Total cholesterol in IDL	Inverse variance weighted	20	+	0.0225649	0.0194722	0.246527	0.0356781	0.0232199	0.124409	0.0359946	0.0331106	0.276993	-0.0086362	0.0299654	0.77319	0.0820787	0.0307933	0.00768811
Total cholesterol in large HDL	Inverse variance weighted	15	-	0.0265053	0.0471786	0.574246	0.0232112	0.045298	0.608363	0.0717419	0.0554608	0.195817	-0.00465545	0.0386106	0.904028	0.075161	0.0605414	0.214428
Total cholesterol in large LDL	Inverse variance weighted	22	+	0.0323046	0.0192406	0.0931548	0.0472151	0.0228934	0.0391707	0.0529489	0.0311367	0.0890316	0.00999322	0.0295287	0.735044	0.087229	0.0317553	0.00601593
Total cholesterol in large VLDL	Inverse variance weighted	10	+	-0.00631628	0.0530335	0.905196	0.00289199	0.0577184	0.960039	-0.071513	0.0508221	0.15939	0.0190001	0.0510156	0.709567	-0.0238695	0.0896776	0.790108
Total cholesterol in LDL	Inverse variance weighted	23	+	0.0224317	0.0219855	0.30759	0.0290794	0.0223672	0.19357	0.0414467	0.0320781	0.196337	-0.0143831	0.0288286	0.617837	0.0757444	0.0316059	0.0165511
Total cholesterol in medium HDL	Inverse variance weighted	6	-	0.0685535	0.0514885	0.183047	0.0773604	0.053274	0.146467	0.165769	0.0936115	0.0765905	0.0482416	0.0687744	0.483024	0.0921252	0.0703775	0.190529
Total cholesterol in medium LDL	Inverse variance weighted	20	+	0.0277898	0.0241027	0.248921	0.0384092	0.0235964	0.103577	0.0501524	0.0316236	0.112757	0.00745368	0.0304162	0.806413	0.0759631	0.0341773	0.0262413
Total cholesterol in medium VLDL	Inverse variance weighted	14	+	-0.0171692	0.0426229	0.687083	0.00319873	0.045354	0.943773	-0.0966098	0.0515886	0.0611101	0.00143023	0.0452572	0.974789	0.000843551	0.0675546	0.990037
Total cholesterol in small LDL	Inverse variance weighted	17	+	0.0150329	0.0343416	0.661571	0.0264151	0.036662	0.471215	0.0399606	0.0397791	0.315108	-0.006793	0.034673	0.844676	0.0574134	0.0525093	0.27422
Total cholesterol in small VLDL	Inverse variance weighted	15	+	0.0083276	0.0298922	0.780561	0.0202904	0.0371428	0.584873	-0.0335499	0.0555228	0.545674	0.00844626	0.0487379	0.862416	0.0253967	0.0510829	0.619072
Total cholesterol in very large HDL	Inverse variance weighted	13	-	0.0438084	0.0584629	0.453655	0.0089552	0.0588606	0.879075	0.114382	0.0677784	0.0914912	-0.00220977	0.0567876	0.96896	0.0452609	0.0790796	0.567088
Total fatty acids	Inverse variance weighted	11	+	-0.00775436	0.0514302	0.880154	-3.33363e-05	0.0485292	0.999452	-0.0221066	0.0640073	0.729812	0.0248827	0.0495102	0.615261	-0.00805108	0.0642778	0.900322
Total lipids in chylomicrons and largest VLDL particles	Inverse variance weighted	7	+	-0.0345756	0.0859092	0.687341	-0.0523846	0.0769626	0.496093	-0.0891642	0.128331	0.487181	-0.00789383	0.0654336	0.903977	-0.117104	0.0965768	0.225304
Total lipids in IDL	Inverse variance weighted	21	+	0.0276997	0.0194272	0.153921	0.0398153	0.0233721	0.0884671	0.042948	0.0341504	0.208532	-0.00382109	0.0301757	0.899235	0.0832695	0.0309695	0.00717187
Total lipids in large HDL	Inverse variance weighted	12	-	0.04708	0.0479502	0.326173	0.0615045	0.04486	0.170365	0.0808742	0.0570879	0.156582	0.023036	0.0402001	0.566621	0.120974	0.0571245	0.0341988
Total lipids in large LDL	Inverse variance weighted	23	+	0.0348009	0.0186115	0.0615027	0.0474236	0.0223963	0.0342196	0.0595602	0.0313364	0.0573451	0.0125057	0.0288922	0.665131	0.0859677	0.0297036	0.00380151
Total lipids in large VLDL	Inverse variance weighted	9	+	0.0182495	0.0636444	0.77431	0.00214754	0.0603584	0.971617	-0.00376006	0.0697677	0.95702	0.0335104	0.0533714	0.530088	-0.051154	0.0827115	0.53627
Total lipids in medium HDL	Inverse variance weighted	5	-	0.0882266	0.0544594	0.105223	0.0695135	0.0605679	0.251094	0.199103	0.114372	0.0817127	0.0597282	0.0781029	0.444428	0.0941106	0.080015	0.239531
Total lipids in medium LDL	Inverse variance weighted	20	+	0.0263974	0.0241327	0.274022	0.0365711	0.0237688	0.123897	0.0437897	0.0320465	0.1718	0.00301926	0.0306576	0.921549	0.0760513	0.0346512	0.0281805
Total lipids in medium VLDL	Inverse variance weighted	10	+	0.0318445	0.0574525	0.579391	0.0335519	0.0567023	0.554038	-0.0190898	0.064635	0.767728	0.0163566	0.0513001	0.749847	0.0450673	0.0900953	0.616922
Total lipids in small HDL	Inverse variance weighted	8	+	-0.00655213	0.0619217	0.915731	0.00589236	0.0609222	0.922949	-0.0372873	0.0557334	0.503476	0.0465261	0.0537795	0.38697	-0.052476	0.0919142	0.568052
Total lipids in small LDL	Inverse variance weighted	19	+	0.00847475	0.0313253	0.786744	0.0230165	0.0319635	0.471472	0.0210516	0.0364511	0.563582	0.00158579	0.0331428	0.961838	0.0484136	0.0471801	0.304823
Total lipids in small VLDL	Inverse variance weighted	13	+	0.00595594	0.041386	0.88557	0.0183911	0.0430213	0.669024	-0.0480871	0.0564516	0.39431	0.0144553	0.0446925	0.746362	0.0194355	0.0650901	0.765251
Total lipids in very large HDL	Inverse variance weighted	15	-	0.0460395	0.0446351	0.302323	0.0412605	0.0423708	0.330158	0.0845435	0.057569	0.141953	0.0159252	0.0396016	0.687585	0.0898587	0.0574993	0.118104
Total lipids in very large VLDL	Inverse variance weighted	8	+	0.0053426	0.0733137	0.941907	-0.0177329	0.0705856	0.80164	-0.022644	0.0843341	0.788312	0.029114	0.0590249	0.621836	-0.0762422	0.0938574	0.416608
Total lipids in very small VLDL	Inverse variance weighted	18	+	0.00166846	0.0292662	0.954537	0.0213589	0.028811	0.458485	-0.0271563	0.0538699	0.614185	-0.0187755	0.0373164	0.614863	0.073005	0.0408128	0.0736508
Triglycerides in chylomicrons and largest VLDL particles	Inverse variance weighted	8	+	0.00120674	0.0777202	0.987612	-0.0275582	0.0743209	0.710786	-0.0249021	0.0877269	0.776518	0.0288697	0.0601121	0.63104	-0.0839405	0.098885	0.395954
Triglycerides in IDL	Inverse variance weighted	19	+	0.030776	0.0288975	0.286873	0.0644689	0.0279165	0.0209242	-0.0131165	0.0438053	0.764614	0.03421	0.0361851	0.344446	0.0980092	0.0368179	0.00776789
Triglycerides in large VLDL	Inverse variance weighted	8	+	-0.00223065	0.0669631	0.973426	-0.0116016	0.0676301	0.863795	-0.017014	0.0757532	0.822293	0.0297609	0.0567732	0.600135	-0.0720452	0.0862057	0.403304
Triglycerides in medium VLDL	Inverse variance weighted	12	+	0.0283343	0.0507808	0.576862	0.0286815	0.0491602	0.559604	-0.0212458	0.056495	0.706868	0.0442979	0.0469661	0.345585	-5.75861e-05	0.0676715	0.999321
Triglycerides in small HDL	Inverse variance weighted	12	+	-0.00578923	0.0468127	0.901578	0.0103038	0.0468639	0.825975	-0.0857878	0.0635574	0.17709	0.0250616	0.0467269	0.591723	-0.00915812	0.0758126	0.90385
Triglycerides in small VLDL	Inverse variance weighted	12	+	0.0298773	0.0471885	0.526637	0.0366284	0.0465047	0.430914	-0.0192467	0.0542976	0.722989	0.0307877	0.0446006	0.490007	0.0345927	0.0731063	0.636083
Triglycerides in very large VLDL	Inverse variance weighted	7	+	-0.0040858	0.078875	0.958687	-0.0189137	0.0757778	0.802901	-0.00405165	0.0899973	0.964092	0.0114143	0.061983	0.853895	-0.0794111	0.100391	0.428935
Triglycerides in very small VLDL	Inverse variance weighted	17	+	-0.00744396	0.0377528	0.843689	0.0254026	0.0366676	0.488447	-0.0680075	0.0480924	0.157332	0.0242405	0.038897	0.533155	0.0367465	0.054659	0.501401
Tyrosine	Inverse variance weighted	5	+	-0.0462027	0.0824918	0.575419	0.0123573	0.07629	0.871324	-0.123208	0.139329	0.376536	0.0211868	0.0841327	0.801176	0.00555575	0.0985222	0.95503
Valine	Inverse variance weighted	5	+	0.0429826	0.0715842	0.548208	0.0368013	0.0753519	0.625272	0.11019	0.0878491	0.20973	0.0043885	0.0811027	0.956847	0.0356971	0.104818	0.733433

## Sheet: Table S7. Multivariable MR
Table S7 Risk of overall colorectal cancer per SD higher adipose or metabolite trait, estimated using multivariable Mendelian randomization
Exposures	N SNP	LogOR.adipose	SE.adipose	F.adipose	LogOR.Metab	SE.Metab	F.Metab	Heterogeneity P value	OR.adipose	LCI.adipose	UCI.adipose	Pval.adipose	OR.Metab	LCI.Metab	UCI.Metab	P.Metab
Univariable:
BMI	67	0.114854	0.0606648	65.57	.	.	.	.	1.12171	0.995959	1.26334	0.0579271	.	.	.	.
WHR	27	0.280179	0.111128	48.34	.	.	.	.	1.32337	1.06435	1.64541	0.0116946	.	.	.	.
Multivariable:
BMI, WHR (positive control)	78	-0.0762748	0.0906245	9.96847	0.387953	0.137775	8.26276	1.7905e-07	0.926562	0.77577	1.10666	0.407319	1.47396	1.12515	1.93091	0.0049054
BMI, VLDL subclass lipids	73	0.129072	0.06282	56.0931	0.0102887	0.0462393	10.399	1.349e-07	1.13777	1.00596	1.28685	0.0395837	1.01034	0.922802	1.10619	0.835156
BMI, IDL and LDL subclass lipids	69	0.108052	0.0615875	65.3052	0.043146	0.0310465	18.1203	5.5048e-06	1.11411	0.98742	1.25704	0.078991	1.04409	0.982451	1.1096	0.165321
BMI, HDL subclass lipids	72	0.119953	0.0588969	63.7965	-0.00704435	0.0280669	27.0129	2.19259e-05	1.12744	1.00453	1.2654	0.0413433	0.99298	0.939831	1.04914	0.813702
BMI, Omega-3 and polyunsaturated FA	69	0.126989	0.0673976	67.7911	0.110598	0.0340323	18.4076	1.08141e-09	1.13541	0.994903	1.29575	0.0591416	1.11695	1.04487	1.19399	0.00120229
BMI, Omega-6 FA	70	0.118731	0.0716905	63.8919	-0.0796246	0.0455012	9.05954	2.3203e-12	1.12607	0.978453	1.29595	0.0974429	0.923463	0.844672	1.0096	0.0797684
BMI, Monounsaturated and other FA	70	0.130054	0.06114	66.8024	-0.083724	0.0509248	5.57742	2.87271e-06	1.13889	1.01027	1.28388	0.0331245	0.919685	0.832321	1.01622	0.0999353
BMI, Glycemia	67	0.111011	0.0615189	57.2374	0.0309355	0.0954608	2.89171	1.91586e-06	1.11741	0.990479	1.2606	0.0707635	1.03142	0.855416	1.24364	0.758781
BMI, Substrates	72	0.115854	0.0593703	61.0674	0.00788887	0.0628401	6.02496	6.46034e-06	1.12283	0.999489	1.2614	0.0506287	1.00792	0.891119	1.14003	0.907949
BMI, Branched chain amino acids	70	0.120988	0.0670684	27.6797	0.0372421	0.0829938	4.14523	1.33155e-08	1.12861	0.989589	1.28717	0.0708497	1.03794	0.882121	1.22129	0.666638
BMI, Other amino acids	70	0.129734	0.0643179	60.8009	0.027436	0.0597277	7.18921	5.76725e-08	1.13853	1.00368	1.29149	0.0433354	1.02782	0.914269	1.15546	0.658933
WHR, VLDL subclass lipids	35	0.275469	0.117131	16.7704	0.0103566	0.0490562	10.928	0.153958	1.31715	1.04696	1.65706	0.0186831	1.01041	0.917784	1.11239	0.832796
WHR, IDL and LDL subclass lipids	35	0.280992	0.101571	17.784	0.0659591	0.0301727	16.0605	0.694291	1.32444	1.08536	1.61619	0.00566675	1.06818	1.00684	1.13326	0.0288118
WHR, HDL subclass lipids	34	0.224053	0.0921378	17.2333	-0.00471407	0.0254701	27.7497	0.968103	1.25114	1.04442	1.49877	0.0150277	0.995297	0.94683	1.04624	0.853165
WHR, Omega-3 and polyunsaturated FA	31	0.181668	0.128842	17.1312	0.104536	0.036229	19.0194	0.0952587	1.19922	0.931591	1.54373	0.158536	1.1102	1.0341	1.1919	0.0039089
WHR, Omega-6 FA	31	0.216384	0.146669	17.1058	-0.0743201	0.0553579	8.44145	0.00156086	1.24158	0.931381	1.65509	0.140125	0.928374	0.832917	1.03477	0.179421
WHR, Monounsaturated and other FA	31	0.260093	0.107946	16.118	-0.0853184	0.054293	4.97076	0.807437	1.29705	1.04972	1.60266	0.0159751	0.91822	0.825528	1.02132	0.116079
WHR, Glycemia	28	0.28509	0.109502	18.0132	-0.0997961	0.104259	2.58205	0.841731	1.32988	1.07301	1.64825	0.00922749	0.905022	0.737755	1.11021	0.338469
WHR, Substrates	32	0.2802	0.104815	17.7707	-0.014316	0.0705348	5.38086	0.731399	1.32339	1.07763	1.62521	0.00751153	0.985786	0.858504	1.13194	0.839164
WHR, Branched chain amino acids	30	0.309898	0.132693	11.4709	-0.063261	0.101103	3.57754	0.139649	1.36329	1.05108	1.76823	0.0195204	0.938698	0.769956	1.14442	0.531504
WHR, Other amino acids	30	0.282274	0.120438	17.7334	0.0771827	0.0725578	6.09467	0.306148	1.32614	1.0473	1.67922	0.0190921	1.08024	0.937039	1.24532	0.287446

## Sheet: Table S8. Posthoc
Table S8 Posthoc investigations
A) Analyses of main effects of adiposity on CRC using the sex-combined adiposity instruments in relation to split-samples of men and women
Colorectal cancer, female
Exposure	Method	N SNP	LogOR	SE	P-value	Egger intercept	Egger SE	Egger P-value	Cochran’s Q	Q DF	Q P-value
BMI, combined (per 4.8 kg/m2)	Inverse variance weighted	312	0.107713	0.0503291	0.0323412				383.676	311	0.00307229
	Weighted median	312	0.0342764	0.0814891	0.674028
	Weighted mode	312	0.0393231	0.114668	0.731883
	MR Egger	312	0.078433	0.124373	0.528749	0.000567477	0.00220366	0.796952	383.594	310	0.00275288
WHR, combined (per 0.09-ratio)	Inverse variance weighted	209	0.29374	0.0662826	9.35214e-06				279.927	208	0.000644955
	Weighted median	209	0.156128	0.091322	0.0873312
	Weighted mode	209	0.0801412	0.171656	0.64108
	MR Egger	209	0.431999	0.183082	0.0192256	-0.0025441	0.00313998	0.418739	279.042	207	0.00062061
Colorectal cancer, male
Exposure	Method	N SNP	LogOR	SE	P-value	Egger intercept	Egger SE	Egger P-value	Cochran’s Q	Q DF	Q P-value
BMI, combined (per 4.8 kg/m2)	Inverse variance weighted	312	0.19018	0.0499268	0.000139431				398.061	311	0.000606326
	Weighted median	312	0.213832	0.0770607	0.0055228
	Weighted mode	312	0.137116	0.130592	0.294552
	MR Egger	312	-0.0322727	0.122417	0.792241	0.00431587	0.00217058	0.0476524	393.048	310	0.000957801
WHR, combined (per 0.09-ratio)	Inverse variance weighted	209	0.210734	0.0666403	0.00156553				297.374	208	4.65862e-05
	Weighted median	209	0.179549	0.095426	0.0598962
	Weighted mode	209	0.0689703	0.201218	0.732122
	MR Egger	209	-0.127431	0.183023	0.487048	0.0062186	0.00313795	0.048832	291.837	207	9.26824e-05
B) LogOR colorectal cancer per SD higher BMI or WHR, excluding UKBB
Colorectal cancer, overall												Colon cancer									Rectal cancer									Proximal colon cancer									Distal colon cancer
Exposure	Method	N SNP	LogOR	SE	P-value	Egger intercept	Egger SE	Egger P-value	Cochran’s Q	Q DF	Q P-value	LogOR	SE	P-value	Egger intercept	Egger SE	Egger P-value	Q	Q DF	Q P-value	LogOR	SE	P-value	Egger intercept	Egger SE	Egger P-value	Q	Q DF	Q P-value	LogOR	SE	P-value	Egger intercept	Egger SE	Egger P-value	Q	Q DF	Q P-value	LogOR	SE	P-value	Egger intercept	Egger SE	Egger P-value	Q	Q DF	Q P-value
BMI (per 4.8 kg/m2)	Inverse variance weighted	301	0.161237	0.0439724	0.000245633				460.403	300	6.94247e-09	0.156302	0.0430396	0.000281677				397.472	311	0.000650387	0.159241	0.0650611	0.0143825				410.811	300	2.16443e-05	0.141258	0.0572399	0.0135937				341.495	300	0.049614	0.207412	0.0620076	0.000823007				375.827	299	0.00167517
	Weighted median	301	0.130249	0.0609255	0.0325299							0.157439	0.0657038	0.0165662							0.117967	0.0936687	0.207883							0.101015	0.095953	0.292453							0.108175	0.0998771	0.278774
	Weighted mode	301	0.0572544	0.0952172	0.548092							0.154276	0.0978736	0.115978							0.0682792	0.145035	0.638142							0.0808983	0.127951	0.527698							0.081186	0.119348	0.496876
	MR Egger	301	0.025864	0.107274	0.809642	0.00262621	0.00189882	0.167673	457.476	299	9.41687e-09	0.129393	0.106282	0.224359	0.000521732	0.00188353	0.781967	397.373	310	0.000575063	-0.063385	0.159125	0.690667	0.00431378	0.00281508	0.126486	407.61	299	2.89183e-05	0.138723	0.140601	0.324617	4.91112e-05	0.00248709	0.984259	341.495	299	0.0456487	0.119221	0.151987	0.433418	0.00171081	0.00269131	0.525473	375.318	298	0.00156273
WHR (per 0.09-ratio)	Inverse variance weighted	205	0.259055	0.0549288	2.40303e-06				317.32	204	6.24218e-07	0.291977	0.0639404	4.96184e-06				298.938	204	1.63848e-05	0.263941	0.0765799	0.000567658				250.126	204	0.0152496	0.329483	0.0783563	2.61157e-05				282.105	204	0.000239025	0.244195	0.0748864	0.00111068				241.979	204	0.0353546
	Weighted median	205	0.143473	0.0741223	0.0529141							0.276875	0.0901609	0.00213413							0.203578	0.11123	0.0672131							0.31781	0.115372	0.0058755							0.17452	0.109904	0.112302
	Weighted mode	205	0.0812503	0.117663	0.490643							0.23313	0.146367	0.112759							0.0182683	0.203324	0.928496							0.233185	0.172041	0.176788							0.106709	0.208344	0.609082
	MR Egger	205	0.190021	0.151908	0.212411	0.00127524	0.00261556	0.626387	316.949	203	5.3042e-07	0.371224	0.176121	0.0362772	-0.00146431	0.00303144	0.629586	298.594	203	1.41611e-05	0.147183	0.211459	0.487202	0.00215486	0.00363686	0.554171	249.694	203	0.0141609	0.48004	0.21515	0.0267622	-0.00278503	0.00370594	0.45322	281.322	203	0.000225409	0.17004	0.207199	0.412801	0.00136795	0.00356272	0.701409	241.804	203	0.0323167
Colorectal cancer, female
Exposure	Method	N SNP	LogOR	SE	P-value	Egger intercept	Egger SE	Egger P-value	Cochran’s Q	Q DF	Q P-value
BMI, female (per 5.2 kg/m2)	Inverse variance weighted	178	0.160428	0.0528686	0.00240964				296.462	177	4.61126e-08
	Weighted median	178	0.0991922	0.0680623	0.145014
	Weighted mode	178	0.0768049	0.089521	0.392079
	MR Egger	178	0.0732751	0.124107	0.555669	0.00192279	0.00247661	0.438567	295.451	176	4.35636e-08
WHR, female (per 0.07-ratio)	Inverse variance weighted	150	0.209585	0.0630514	0.000887267				235.569	149	7.9067e-06
	Weighted median	150	0.112104	0.0841599	0.18285
	Weighted mode	150	0.0792811	0.122679	0.519112
	MR Egger	150	0.147933	0.155183	0.342002	0.00121366	0.00278985	0.664177	235.268	148	6.5686e-06
Colorectal cancer, male
Exposure	Method
BMI, male (per 4.2 kg/m2)	Inverse variance weighted	144	0.179319	0.052614	0.000653945				213.698	143	0.000117366
	Weighted median	144	0.0579246	0.0710444	0.414883
	Weighted mode	144	0.0242214	0.0943008	0.797662
	MR Egger	144	0.10526	0.119113	0.37835	0.00177544	0.00256074	0.489234	212.977	142	0.000107392
WHR, male (per 0.07-ratio)	Inverse variance weighted	63	0.151821	0.102311	0.137829				109.165	62	0.000204785
	Weighted median	63	0.150527	0.123918	0.224468
	Weighted mode	63	0.135563	0.179224	0.45228
	MR Egger	63	-0.0862113	0.294361	0.770611	0.00448941	0.00520419	0.391707	107.849	61	0.00020469
